# Supplementary material for: Evaluation of parameters affecting performance and reliability of machine learning-based antibiotic susceptibility testing from whole genome sequencing data
Source: PLoS Comput Biol. 2019 Sep 3;15(9):e1007349. doi: 10.1371/journal.pcbi.1007349 (PMC6743791; doi:10.1371/journal.pcbi.1007349)
Supplement: S7 Table — (XLSX) [file pcbi.1007349.s007.xlsx]

## Sheet: Sheet1
Table S7. Study ID, machine learning dataset(s), antibiotic susceptibility testing (AST) methods, azithromycin (AZM) and ciprofloxacin (CIP) MICs for all strains assessed.
Run ID	SRA Study ID	Dataset(s)	AZM MIC	CIP MIC	AST method
ERR1204772	ERP011192	1	1.5	0.016	Etest
ERR1204773	ERP011192	1	0.25	1	Etest
ERR1204774	ERP011192	1	0.125	<=0.008	Etest
ERR1204775	ERP011192	1	0.19	<=0.008	Etest
ERR1204776	ERP011192	1	0.75	<=0.008	Etest
ERR1204777	ERP011192	1	0.19	3	Etest
ERR1204778	ERP011192	1	0.38	<=0.008	Etest
ERR1204779	ERP011192	1	0.38	<=0.008	Etest
ERR1204780	ERP011192	1	0.125	<=0.008	Etest
ERR1204781	ERP011192	1	<=0.03	<=0.008	Etest
ERR1204782	ERP011192	1	0.25	>=32	Etest
ERR1204783	ERP011192	1	0.25	<=0.008	Etest
ERR1204784	ERP011192	1	0.75	>=32	Etest
ERR1204785	ERP011192	1	0.5	<=0.008	Etest
ERR1204786	ERP011192	1	0.5	<=0.008	Etest
ERR1204787	ERP011192	1	<=0.03	<=0.008	Etest
ERR1204788	ERP011192	1	<=0.03	<=0.008	Etest
ERR1204789	ERP011192	1	0.064	<=0.008	Etest
ERR1204790	ERP011192	1	0.25	<=0.008	Etest
ERR1204791	ERP011192	1	0.38	<=0.008	Etest
ERR1204792	ERP011192	1	0.094	<=0.008	Etest
ERR1204793	ERP011192	1	0.125	<=0.008	Etest
ERR1204794	ERP011192	1	0.047	<=0.008	Etest
ERR1204795	ERP011192	1	<=0.03	<=0.008	Etest
ERR1204796	ERP011192	1	0.094	<=0.008	Etest
ERR1204797	ERP011192	1	0.094	<=0.008	Etest
ERR1204798	ERP011192	1	0.75	0.023	Etest
ERR1204799	ERP011192	1	0.047	<=0.008	Etest
ERR1204800	ERP011192	1	0.25	<=0.008	Etest
ERR1204801	ERP011192	1	<=0.03	<=0.008	Etest
ERR1204802	ERP011192	1	0.125	<=0.008	Etest
ERR1204803	ERP011192	1	<=0.03	4	Etest
ERR1204804	ERP011192	1	0.125	8	Etest
ERR1204805	ERP011192	1	<=0.03	<=0.008	Etest
ERR1204806	ERP011192	1	0.38	>=32	Etest
ERR1204807	ERP011192	1	0.25	<=0.008	Etest
ERR1204812	ERP011192	1	0.5	8	Etest
ERR1204813	ERP011192	1	0.5	<=0.008	Etest
ERR1837101	ERP011192	1	0.125	<=0.008	Etest
ERR1837102	ERP011192	1	0.125	<=0.008	Etest
ERR1837103	ERP011192	1	0.25	<=0.008	Etest
ERR1837104	ERP011192	1	0.25	<=0.008	Etest
ERR1837105	ERP011192	1	0.38	>=32	Etest
ERR1837106	ERP011192	1	0.125	<=0.008	Etest
ERR1837108	ERP011192	1	0.5	<=0.008	Etest
ERR1837109	ERP011192	1	0.064	<=0.008	Etest
ERR1837110	ERP011192	1	0.047	<=0.008	Etest
ERR1837111	ERP011192	1	0.125	4	Etest
ERR1837112	ERP011192	1	<=0.03	<=0.008	Etest
ERR1837113	ERP011192	1	0.032	<=0.008	Etest
ERR1837114	ERP011192	1	0.094	<=0.008	Etest
ERR1837115	ERP011192	1	0.125	<=0.008	Etest
ERR1837116	ERP011192	1	0.125	<=0.008	Etest
ERR1837117	ERP011192	1	0.125	3	Etest
ERR1837118	ERP011192	1	0.5	<=0.008	Etest
ERR1837119	ERP011192	1	0.25	<=0.008	Etest
ERR1837120	ERP011192	1	0.125	<=0.008	Etest
ERR1837121	ERP011192	1	0.047	4	Etest
ERR1837122	ERP011192	1	0.5	<=0.008	Etest
ERR1837123	ERP011192	1	0.19	8	Etest
ERR1837124	ERP011192	1	0.125	<=0.008	Etest
ERR1837125	ERP011192	1	0.094	<=0.008	Etest
ERR1837126	ERP011192	1	<=0.03	<=0.008	Etest
ERR1837127	ERP011192	1	0.064	<=0.008	Etest
ERR1837128	ERP011192	1	0.38	>=32	Etest
ERR1837129	ERP011192	1	0.38	<=0.008	Etest
ERR1837130	ERP011192	1	0.125	<=0.008	Etest
ERR1837131	ERP011192	1	0.25	0.38	Etest
ERR1837132	ERP011192	1	<=0.03	<=0.008	Etest
ERR2631722	ERP011192	1	0.25	<=0.008	Etest
ERR2631723	ERP011192	1	0.047	8	Etest
ERR2631724	ERP011192	1	0.125	<=0.008	Etest
ERR2631725	ERP011192	1	0.5	>=32	Etest
ERR2631727	ERP011192	1	0.064	<=0.008	Etest
ERR2631728	ERP011192	1	0.38	<=0.008	Etest
ERR2631729	ERP011192	1	0.094	<=0.008	Etest
ERR2631731	ERP011192	1	<=0.03	<=0.008	Etest
ERR2631732	ERP011192	1	<=0.03	<=0.008	Etest
ERR2631733	ERP011192	1	0.094	<=0.008	Etest
ERR2631734	ERP011192	1	0.125	<=0.008	Etest
ERR2631735	ERP011192	1	0.19	<=0.008	Etest
ERR2631736	ERP011192	1	0.25	1.5	Etest
ERR2631737	ERP011192	1	0.25	8	Etest
ERR2631738	ERP011192	1	0.25	2	Etest
ERR2631739	ERP011192	1	0.38	4	Etest
ERR2631740	ERP011192	1	0.064	<=0.008	Etest
ERR2631742	ERP011192	1	0.38	<=0.008	Etest
ERR2631743	ERP011192	1	0.19	>=32	Etest
ERR2631744	ERP011192	1	0.19	>=32	Etest
ERR2631745	ERP011192	1	0.25	<=0.008	Etest
ERR2631746	ERP011192	1	0.5	<=0.008	Etest
ERR2631747	ERP011192	1	0.5	<=0.008	Etest
ERR2631748	ERP011192	1	0.75	>=32	Etest
ERR2631749	ERP011192	1	1	0.023	Etest
ERR2631750	ERP011192	1	1	>=32	Etest
ERR2631751	ERP011192	1	0.75	>=32	Etest
ERR2631752	ERP011192	1	1	>=32	Etest
ERR2631753	ERP011192	1	1	0.016	Etest
ERR2631754	ERP011192	1	1.5	>=32	Etest
ERR2631755	ERP011192	1	1	>=32	Etest
ERR2631756	ERP011192	1	<=0.03	<=0.008	Etest
ERR2631757	ERP011192	1	0.25	<=0.008	Etest
ERR2631758	ERP011192	1	0.19	<=0.008	Etest
ERR2631759	ERP011192	1	0.094	<=0.008	Etest
ERR2631760	ERP011192	1	0.125	8	Etest
ERR2631761	ERP011192	1	0.125	<=0.008	Etest
ERR2631762	ERP011192	1	0.064	<=0.008	Etest
ERR2631763	ERP011192	1	0.064	<=0.008	Etest
ERR2631764	ERP011192	1	0.125	>=32	Etest
ERR2631765	ERP011192	1	0.047	6	Etest
ERR2631766	ERP011192	1	0.19	<=0.008	Etest
ERR2631767	ERP011192	1	0.125	0.38	Etest
ERR2631768	ERP011192	1	0.094	<=0.008	Etest
ERR2631769	ERP011192	1	0.032	0.094	Etest
ERR2631770	ERP011192	1	1	0.032	Etest
ERR2631771	ERP011192	1	0.19	6	Etest
ERR2631772	ERP011192	1	0.125	>=32	Etest
ERR2631773	ERP011192	1	0.25	<=0.008	Etest
ERR2631774	ERP011192	1	0.38	<=0.008	Etest
ERR2631775	ERP011192	1	0.38	<=0.008	Etest
ERR2631776	ERP011192	1	0.19	<=0.008	Etest
ERR2631777	ERP011192	1	0.094	<=0.008	Etest
ERR2631778	ERP011192	1	0.5	<=0.008	Etest
ERR2631779	ERP011192	1	0.38	<=0.008	Etest
ERR2631780	ERP011192	1	8	0.032	Etest
ERR2631782	ERP011192	1	0.064	0.023	Etest
ERR2631785	ERP011192	1	0.25	<=0.008	Etest
ERR2631786	ERP011192	1	0.125	>=32	Etest
ERR2631788	ERP011192	1	0.19	<=0.008	Etest
ERR2631789	ERP011192	1	0.064	<=0.008	Etest
ERR2631790	ERP011192	1	0.5	0.012	Etest
ERR2631791	ERP011192	1	0.25	>=32	Etest
ERR2631792	ERP011192	1	0.38	>=32	Etest
ERR2631793	ERP011192	1	0.19	<=0.008	Etest
ERR2631795	ERP011192	1	0.125	4	Etest
ERR2631796	ERP011192	1	<=0.03	<=0.008	Etest
ERR2631797	ERP011192	1	0.032	<=0.008	Etest
ERR2631798	ERP011192	1	0.19	>=32	Etest
ERR2631799	ERP011192	1	0.064	<=0.008	Etest
ERR2631800	ERP011192	1	0.19	<=0.008	Etest
ERR2631801	ERP011192	1	0.38	<=0.008	Etest
ERR2631802	ERP011192	1	0.032	<=0.008	Etest
ERR2631803	ERP011192	1	0.125	>=32	Etest
ERR2631807	ERP011192	1	0.032	<=0.008	Etest
ERR2631808	ERP011192	1	0.064	<=0.008	Etest
ERR2631809	ERP011192	1	1	<=0.008	Etest
ERR2631810	ERP011192	1	0.19	<=0.008	Etest
ERR2631811	ERP011192	1	0.38	<=0.008	Etest
ERR2631812	ERP011192	1	0.047	<=0.008	Etest
ERR2631813	ERP011192	1	0.19	<=0.008	Etest
ERR2631814	ERP011192	1	0.094	<=0.008	Etest
ERR2631815	ERP011192	1	0.5	8	Etest
ERR2631816	ERP011192	1	1	<=0.008	Etest
ERR2631820	ERP011192	1	0.125	<=0.008	Etest
ERR2631821	ERP011192	1	0.38	<=0.008	Etest
ERR2631823	ERP011192	1	0.064	<=0.008	Etest
ERR2631825	ERP011192	1	0.064	<=0.008	Etest
ERR2631827	ERP011192	1	0.25	<=0.008	Etest
ERR2631828	ERP011192	1	0.094	<=0.008	Etest
ERR2631830	ERP011192	1	0.094	<=0.008	Etest
ERR2631831	ERP011192	1	0.125	<=0.008	Etest
ERR2631833	ERP011192	1	0.032	<=0.008	Etest
ERR2631834	ERP011192	1	0.5	>=32	Etest
ERR2631835	ERP011192	1	<=0.03	<=0.008	Etest
ERR2631836	ERP011192	1	<=0.03	<=0.008	Etest
ERR2631837	ERP011192	1	0.032	3	Etest
ERR2631840	ERP011192	1	0.25	<=0.008	Etest
ERR2631844	ERP011192	1	0.94	<=0.008	Etest
ERR2631851	ERP011192	1	0.5	<=0.008	Etest
ERR2631853	ERP011192	1	<=0.03	<=0.008	Etest
ERR2631854	ERP011192	1	<=0.03	<=0.008	Etest
ERR2631857	ERP011192	1	0.5	<=0.008	Etest
ERR2631858	ERP011192	1	0.25	<=0.008	Etest
ERR2631859	ERP011192	1	0.5	<=0.008	Etest
ERR2631860	ERP011192	1	0.25	<=0.008	Etest
ERR2631861	ERP011192	1	0.19	<=0.008	Etest
ERR2631862	ERP011192	1	1.5	0.023	Etest
ERR2631863	ERP011192	1	0.16	<=0.008	Etest
ERR2631864	ERP011192	1	0.5	<=0.008	Etest
ERR2631866	ERP011192	1	0.19	6	Etest
ERR2631867	ERP011192	1	0.5	0.016	Etest
ERR2631868	ERP011192	1	0.25	0.125	Etest
ERR2631869	ERP011192	1	4	0.023	Etest
ERR2631870	ERP011192	1	0.25	<=0.008	Etest
ERR2631871	ERP011192	1	0.5	4	Etest
ERR2631872	ERP011192	1	0.064	<=0.008	Etest
ERR2631873	ERP011192	1	0.25	<=0.008	Etest
ERR2631874	ERP011192	1	0.125	>=32	Etest
ERR2631875	ERP011192	1	0.75	<=0.008	Etest
ERR2631876	ERP011192	1	0.19	<=0.008	Etest
ERR2631877	ERP011192	1	0.25	<=0.008	Etest
ERR2631878	ERP011192	1	0.38	<=0.008	Etest
ERR2631879	ERP011192	1	4	0.032	Etest
ERR2631880	ERP011192	1	0.25	>=32	Etest
ERR2631881	ERP011192	1	0.75	>=32	Etest
ERR2631883	ERP011192	1	0.125	<=0.008	Etest
ERR2631884	ERP011192	1	0.094	<=0.008	Etest
ERR2631885	ERP011192	1	0.19	<=0.008	Etest
ERR2631886	ERP011192	1	<=0.03	<=0.008	Etest
ERR2631887	ERP011192	1	0.75	6	Etest
ERR2631888	ERP011192	1	0.38	4	Etest
ERR2631889	ERP011192	1	0.25	4	Etest
ERR2631890	ERP011192	1	0.047	4	Etest
ERR2631891	ERP011192	1	0.125	<=0.008	Etest
ERR2631893	ERP011192	1	0.75	<=0.008	Etest
ERR2631894	ERP011192	1	0.75	>=32	Etest
ERR2631895	ERP011192	1	0.75	<=0.008	Etest
ERR2631896	ERP011192	1	0.5	<=0.008	Etest
ERR2631897	ERP011192	1	0.032	1.5	Etest
ERR2631898	ERP011192	1	0.064	<=0.008	Etest
ERR2631900	ERP011192	1	0.5	>=32	Etest
ERR2631901	ERP011192	1	0.19	>=32	Etest
ERR2631902	ERP011192	1	0.38	<=0.008	Etest
ERR2631903	ERP011192	1	0.125	<=0.008	Etest
ERR2631904	ERP011192	1	0.25	<=0.008	Etest
ERR2631905	ERP011192	1	0.5	<=0.008	Etest
ERR2631906	ERP011192	1	0.19	4	Etest
ERR2631907	ERP011192	1	0.125	4	Etest
ERR2631908	ERP011192	1	0.19	<=0.008	Etest
ERR2631909	ERP011192	1	0.25	>=32	Etest
ERR2631910	ERP011192	1	0.064	<=0.008	Etest
ERR2631912	ERP011192	1	0.047	<=0.008	Etest
ERR2631913	ERP011192	1	0.125	<=0.008	Etest
ERR2631914	ERP011192	1	0.125	1.5	Etest
ERR2631915	ERP011192	1	0.25	<=0.008	Etest
ERR2631916	ERP011192	1	0.125	<=0.008	Etest
ERR2631917	ERP011192	1	0.125	<=0.008	Etest
ERR2631918	ERP011192	1	0.125	<=0.008	Etest
ERR2631919	ERP011192	1	0.064	<=0.008	Etest
ERR2631920	ERP011192	1	0.19	8	Etest
ERR2631921	ERP011192	1	0.94	<=0.008	Etest
ERR2631922	ERP011192	1	0.094	4	Etest
ERR2631923	ERP011192	1	0.25	16	Etest
ERR2631924	ERP011192	1	0.125	<=0.008	Etest
ERR2631925	ERP011192	1	0.047	<=0.008	Etest
ERR2631926	ERP011192	1	0.064	<=0.008	Etest
ERR2631927	ERP011192	1	0.19	<=0.008	Etest
ERR2631928	ERP011192	1	<=0.03	0.38	Etest
ERR2631929	ERP011192	1	0.094	<=0.008	Etest
ERR2631930	ERP011192	1	0.25	>=32	Etest
ERR2631931	ERP011192	1	0.19	<=0.008	Etest
ERR2631932	ERP011192	1	0.19	>=32	Etest
ERR2631933	ERP011192	1	0.125	<=0.008	Etest
ERR2631934	ERP011192	1	0.125	<=0.008	Etest
ERR2631936	ERP011192	1	0.094	<=0.008	Etest
ERR2631937	ERP011192	1	0.094	<=0.008	Etest
ERR2631938	ERP011192	1	0.19	<=0.008	Etest
ERR2631939	ERP011192	1	0.25	0.023	Etest
ERR2631940	ERP011192	1	0.094	<=0.008	Etest
ERR2631941	ERP011192	1	0.38	0.012	Etest
ERR2631942	ERP011192	1	0.047	0.023	Etest
ERR2631943	ERP011192	1	8	>=32	Etest
ERR2631944	ERP011192	1	8	>=32	Etest
ERR2631945	ERP011192	1	0.094	<=0.008	Etest
ERR2631946	ERP011192	1	0.032	<=0.008	Etest
ERR2631947	ERP011192	1	0.38	>=32	Etest
ERR2631949	ERP011192	1	0.75	<=0.008	Etest
ERR2631950	ERP011192	1	0.38	>=32	Etest
ERR2631951	ERP011192	1	0.064	<=0.008	Etest
ERR2631952	ERP011192	1	0.094	<=0.008	Etest
ERR2631953	ERP011192	1	0.125	0.75	Etest
ERR2631954	ERP011192	1	0.38	<=0.008	Etest
ERR2631955	ERP011192	1	0.25	8	Etest
ERR2631956	ERP011192	1	0.064	1.5	Etest
ERR2631957	ERP011192	1	0.25	<=0.008	Etest
ERR2631958	ERP011192	1	0.38	>=32	Etest
ERR2631959	ERP011192	1	0.25	<=0.008	Etest
ERR2631960	ERP011192	1	0.5	<=0.008	Etest
ERR2631962	ERP011192	1	0.25	0.016	Etest
ERR2631963	ERP011192	1	0.38	<=0.008	Etest
ERR2631964	ERP011192	1	0.094	<=0.008	Etest
ERR2631965	ERP011192	1	0.19	>=32	Etest
ERR2631966	ERP011192	1	0.19	<=0.008	Etest
ERR2631967	ERP011192	1	0.032	<=0.008	Etest
ERR2631968	ERP011192	1	0.125	<=0.008	Etest
ERR2631969	ERP011192	1	0.25	>=32	Etest
ERR2631970	ERP011192	1	0.38	>=32	Etest
ERR2631971	ERP011192	1	0.19	>=32	Etest
ERR2631972	ERP011192	1	0.125	>=32	Etest
ERR2631973	ERP011192	1	0.125	>=32	Etest
ERR2631974	ERP011192	1	0.094	>=32	Etest
ERR2631975	ERP011192	1	0.094	<=0.008	Etest
ERR2631976	ERP011192	1	0.125	<=0.008	Etest
ERR2631977	ERP011192	1	0.19	<=0.008	Etest
ERR2631978	ERP011192	1	0.064	8	Etest
ERR2631979	ERP011192	1	0.047	<=0.008	Etest
ERR2631980	ERP011192	1	0.19	6	Etest
ERR2631981	ERP011192	1	0.094	<=0.008	Etest
ERR2631982	ERP011192	1	0.25	<=0.008	Etest
ERR2631983	ERP011192	1	0.5	>=32	Etest
ERR2631984	ERP011192	1	0.047	<=0.008	Etest
ERR2631985	ERP011192	1	0.38	>=32	Etest
ERR2631986	ERP011192	1	0.125	4	Etest
ERR2631987	ERP011192	1	0.125	6	Etest
ERR2631988	ERP011192	1	0.19	8	Etest
ERR2631989	ERP011192	1	0.19	>=32	Etest
ERR2631991	ERP011192	1	0.19	>=32	Etest
ERR2631992	ERP011192	1	0.125	2	Etest
ERR2631993	ERP011192	1	0.25	0.016	Etest
ERR2631994	ERP011192	1	0.094	<=0.008	Etest
ERR2631995	ERP011192	1	0.38	<=0.008	Etest
ERR2631996	ERP011192	1	0.25	<=0.008	Etest
ERR2631997	ERP011192	1	0.094	8	Etest
ERR2631998	ERP011192	1	0.064	0.38	Etest
ERR2631999	ERP011192	1	0.064	2	Etest
ERR2632000	ERP011192	1	0.047	<=0.008	Etest
ERR2632001	ERP011192	1	0.19	<=0.008	Etest
ERR2632002	ERP011192	1	0.19	1.5	Etest
ERR2632003	ERP011192	1	0.19	<=0.008	Etest
ERR2632004	ERP011192	1	0.19	<=0.008	Etest
ERR2632005	ERP011192	1	0.094	<=0.008	Etest
ERR2632006	ERP011192	1	0.032	<=0.008	Etest
ERR2632007	ERP011192	1	0.19	<=0.008	Etest
ERR2632008	ERP011192	1	0.064	<=0.008	Etest
ERR2632009	ERP011192	1	0.094	<=0.008	Etest
ERR2632010	ERP011192	1	0.047	<=0.008	Etest
ERR2632011	ERP011192	1	0.5	8	Etest
ERR2632012	ERP011192	1	0.5	0.012	Etest
ERR2632013	ERP011192	1	0.19	<=0.008	Etest
ERR2632014	ERP011192	1	0.25	<=0.008	Etest
ERR2632015	ERP011192	1	0.094	<=0.008	Etest
ERR2632016	ERP011192	1	0.19	<=0.008	Etest
ERR2632017	ERP011192	1	0.5	<=0.008	Etest
ERR2632018	ERP011192	1	1	0.012	Etest
ERR2632019	ERP011192	1	0.19	<=0.008	Etest
ERR2632020	ERP011192	1	1	<=0.008	Etest
ERR2632021	ERP011192	1	0.38	<=0.008	Etest
ERR2632022	ERP011192	1	<=0.03	<=0.008	Etest
ERR2632023	ERP011192	1	0.125	<=0.008	Etest
ERR2632024	ERP011192	1	0.19	<=0.008	Etest
ERR2632025	ERP011192	1	0.125	<=0.008	Etest
ERR2632026	ERP011192	1	0.25	<=0.008	Etest
ERR2632027	ERP011192	1	0.047	<=0.008	Etest
ERR2632028	ERP011192	1	<=0.03	<=0.008	Etest
ERR2632029	ERP011192	1	<=0.03	<=0.008	Etest
ERR2632030	ERP011192	1	0.047	<=0.008	Etest
ERR2632031	ERP011192	1	0.125	<=0.008	Etest
ERR2632032	ERP011192	1	0.064	<=0.008	Etest
ERR2632033	ERP011192	1	0.25	<=0.008	Etest
ERR2632034	ERP011192	1	0.19	<=0.008	Etest
ERR2632035	ERP011192	1	<=0.03	<=0.008	Etest
ERR2632036	ERP011192	1	0.16	<=0.008	Etest
ERR2632037	ERP011192	1	0.38	>=32	Etest
ERR2632038	ERP011192	1	0.94	<=0.008	Etest
ERR2632039	ERP011192	1	0.38	<=0.008	Etest
ERR2632041	ERP011192	1	<=0.03	<=0.008	Etest
ERR2632043	ERP011192	1	0.064	<=0.008	Etest
ERR2632044	ERP011192	1	0.19	<=0.008	Etest
ERR2632045	ERP011192	1	0.125	<=0.008	Etest
ERR3200812	ERP011192	1	0.19	<=0.008	Etest
ERR3200813	ERP011192	1	0.125	<=0.008	Etest
ERR3200814	ERP011192	1	0.047	<=0.008	Etest
ERR3200815	ERP011192	1	<=0.03	<=0.008	Etest
ERR3200816	ERP011192	1	<=0.03	<=0.008	Etest
ERR3200817	ERP011192	1	0.047	<=0.008	Etest
ERR3200818	ERP011192	1	0.125	<=0.008	Etest
ERR3200819	ERP011192	1	0.064	<=0.008	Etest
ERR3200820	ERP011192	1	0.38	<=0.008	Etest
ERR3200821	ERP011192	1	0.094	0.5	Etest
ERR3200822	ERP011192	1	0.25	<=0.008	Etest
ERR3200824	ERP011192	1	0.064	<=0.008	Etest
ERR3200825	ERP011192	1	<=0.03	<=0.008	Etest
ERR3200826	ERP011192	1	0.047	<=0.008	Etest
ERR3200827	ERP011192	1	0.064	<=0.008	Etest
ERR3200828	ERP011192	1	0.047	<=0.008	Etest
ERR3200829	ERP011192	1	0.094	<=0.008	Etest
ERR3200830	ERP011192	1	0.064	<=0.008	Etest
ERR3200831	ERP011192	1	0.094	6	Etest
ERR3200832	ERP011192	1	0.19	>=32	Etest
ERR3200833	ERP011192	1	0.125	<=0.008	Etest
ERR3200834	ERP011192	1	0.094	<=0.008	Etest
ERR3200835	ERP011192	1	0.38	>=32	Etest
ERR3200836	ERP011192	1	0.19	6	Etest
ERR3200837	ERP011192	1	0.38	>=32	Etest
ERR3200838	ERP011192	1	0.047	<=0.008	Etest
ERR3200839	ERP011192	1	0.094	<=0.008	Etest
ERR3200840	ERP011192	1	<=0.03	<=0.008	Etest
ERR3200841	ERP011192	1	0.19	<=0.008	Etest
ERR3200842	ERP011192	1	<=0.03	<=0.008	Etest
ERR3200844	ERP011192	1	0.125	<=0.008	Etest
ERR3200845	ERP011192	1	0.19	<=0.008	Etest
ERR3200846	ERP011192	1	0.064	<=0.008	Etest
ERR3200847	ERP011192	1	0.38	12	Etest
ERR3200848	ERP011192	1	0.125	<=0.008	Etest
ERR3200850	ERP011192	1	0.064	2	Etest
ERR3200851	ERP011192	1	1	<=0.008	Etest
ERR3200852	ERP011192	1	0.125	<=0.008	Etest
ERR3200853	ERP011192	1	0.125	<=0.008	Etest
ERR3200854	ERP011192	1	0.5	>=32	Etest
ERR3200855	ERP011192	1	0.19	<=0.008	Etest
ERR3200856	ERP011192	1	0.75	<=0.008	Etest
ERR3200857	ERP011192	1	0.094	2	Etest
ERR3200858	ERP011192	1	0.25	<=0.008	Etest
ERR3200859	ERP011192	1	0.19	0.125	Etest
ERR3200860	ERP011192	1	0.125	>=32	Etest
ERR3200861	ERP011192	1	0.25	<=0.008	Etest
ERR3200862	ERP011192	1	0.064	<=0.008	Etest
ERR3200863	ERP011192	1	0.064	4	Etest
ERR3200864	ERP011192	1	0.032	0.75	Etest
ERR3200865	ERP011192	1	0.19	<=0.008	Etest
ERR3200866	ERP011192	1	0.064	<=0.008	Etest
ERR3200867	ERP011192	1	0.38	0.012	Etest
ERR3200868	ERP011192	1	0.032	<=0.008	Etest
ERR3200869	ERP011192	1	0.38	>=32	Etest
ERR3200870	ERP011192	1	0.25	<=0.008	Etest
ERR3200872	ERP011192	1	0.5	<=0.008	Etest
ERR3200873	ERP011192	1	0.032	<=0.008	Etest
ERR3200874	ERP011192	1	0.125	<=0.008	Etest
ERR3200875	ERP011192	1	<=0.03	<=0.008	Etest
ERR3200876	ERP011192	1	0.125	<=0.008	Etest
ERR3200877	ERP011192	1	0.19	0.023	Etest
ERR3200878	ERP011192	1	0.094	<=0.008	Etest
ERR3200879	ERP011192	1	0.125	<=0.008	Etest
ERR3200880	ERP011192	1	0.047	<=0.008	Etest
ERR3200881	ERP011192	1	0.032	<=0.008	Etest
ERR3200882	ERP011192	1	0.25	<=0.008	Etest
ERR3200883	ERP011192	1	<=0.03	<=0.008	Etest
ERR3200884	ERP011192	1	0.125	<=0.008	Etest
ERR3200885	ERP011192	1	0.125	<=0.008	Etest
ERR3200886	ERP011192	1	0.125	<=0.008	Etest
ERR3200888	ERP011192	1	0.5	0.012	Etest
ERR3200889	ERP011192	1	0.125	0.5	Etest
ERR3200890	ERP011192	1	0.25	<=0.008	Etest
ERR3200891	ERP011192	1	0.25	<=0.008	Etest
ERR3200892	ERP011192	1	0.38	<=0.008	Etest
ERR3200893	ERP011192	1	<=0.03	<=0.008	Etest
ERR3200894	ERP011192	1	0.032	1.5	Etest
ERR3200895	ERP011192	1	<=0.03	1.5	Etest
ERR3200896	ERP011192	1	0.19	8	Etest
ERR3200897	ERP011192	1	0.38	<=0.008	Etest
ERR3200898	ERP011192	1	0.5	<=0.008	Etest
ERR3200899	ERP011192	1	0.064	<=0.008	Etest
ERR3200900	ERP011192	1	0.25	<=0.008	Etest
ERR3200901	ERP011192	1	0.094	<=0.008	Etest
ERR3200902	ERP011192	1	0.38	<=0.008	Etest
ERR3200903	ERP011192	1	<=0.03	<=0.008	Etest
ERR3200904	ERP011192	1	0.38	0.064	Etest
ERR3200905	ERP011192	1	0.064	<=0.008	Etest
ERR3200906	ERP011192	1	0.5	<=0.008	Etest
ERR3200907	ERP011192	1	0.064	<=0.008	Etest
ERR3200908	ERP011192	1	0.047	<=0.008	Etest
ERR3200909	ERP011192	1	0.25	<=0.008	Etest
ERR3200910	ERP011192	1	0.38	0.064	Etest
ERR3200911	ERP011192	1	0.064	<=0.008	Etest
ERR3200912	ERP011192	1	0.19	<=0.008	Etest
ERR3200913	ERP011192	1	0.094	<=0.008	Etest
ERR3200914	ERP011192	1	0.064	4	Etest
ERR3200915	ERP011192	1	0.125	<=0.008	Etest
ERR3200916	ERP011192	1	0.047	<=0.008	Etest
ERR3200917	ERP011192	1	0.094	>=32	Etest
ERR3200918	ERP011192	1	0.094	3	Etest
ERR3200919	ERP011192	1	0.064	<=0.008	Etest
ERR3200920	ERP011192	1	0.064	<=0.008	Etest
ERR3200921	ERP011192	1	0.125	<=0.008	Etest
ERR3200922	ERP011192	1	0.047	<=0.008	Etest
ERR3200923	ERP011192	1	0.047	<=0.008	Etest
ERR3200924	ERP011192	1	0.25	<=0.008	Etest
ERR3200925	ERP011192	1	0.047	<=0.008	Etest
ERR3200926	ERP011192	1	0.064	1	Etest
ERR3200927	ERP011192	1	0.094	<=0.008	Etest
ERR3200928	ERP011192	1	0.064	<=0.008	Etest
ERR3200929	ERP011192	1	0.064	<=0.008	Etest
ERR3200930	ERP011192	1	0.047	<=0.008	Etest
ERR3200931	ERP011192	1	0.19	<=0.008	Etest
ERR3200932	ERP011192	1	0.125	<=0.008	Etest
ERR3200933	ERP011192	1	0.75	0.023	Etest
ERR3200934	ERP011192	1	0.125	<=0.008	Etest
ERR3200935	ERP011192	1	0.064	4	Etest
ERR3200936	ERP011192	1	0.064	<=0.008	Etest
ERR3200937	ERP011192	1	0.19	>=32	Etest
ERR3200938	ERP011192	1	0.19	<=0.008	Etest
ERR3200939	ERP011192	1	0.25	<=0.008	Etest
ERR3200941	ERP011192	1	0.5	<=0.008	Etest
ERR3200942	ERP011192	1	0.094	<=0.008	Etest
ERR3200943	ERP011192	1	0.125	<=0.008	Etest
ERR3200944	ERP011192	1	0.064	<=0.008	Etest
ERR3200945	ERP011192	1	0.125	<=0.008	Etest
ERR3200946	ERP011192	1	0.19	<=0.008	Etest
ERR3200947	ERP011192	1	0.032	<=0.008	Etest
ERR3200948	ERP011192	1	0.19	>=32	Etest
ERR3200949	ERP011192	1	0.38	0.012	Etest
ERR3200951	ERP011192	1	0.19	4	Etest
ERR3200952	ERP011192	1	0.064	<=0.008	Etest
ERR3200954	ERP011192	1	0.19	<=0.008	Etest
ERR3200955	ERP011192	1	0.38	<=0.008	Etest
ERR3200956	ERP011192	1	0.19	<=0.008	Etest
ERR3200957	ERP011192	1	0.064	6	Etest
ERR3200958	ERP011192	1	0.125	<=0.008	Etest
ERR3200959	ERP011192	1	0.032	<=0.008	Etest
ERR3200960	ERP011192	1	0.047	<=0.008	Etest
ERR3200961	ERP011192	1	0.125	16	Etest
ERR3200962	ERP011192	1	<=0.03	<=0.008	Etest
ERR3200963	ERP011192	1	0.5	>=32	Etest
ERR3200964	ERP011192	1	0.064	<=0.008	Etest
ERR3200965	ERP011192	1	0.5	0.016	Etest
ERR3200966	ERP011192	1	0.5	0.016	Etest
ERR3200967	ERP011192	1	0.064	4	Etest
ERR3200968	ERP011192	1	0.125	<=0.008	Etest
ERR3200969	ERP011192	1	0.125	<=0.008	Etest
ERR3200970	ERP011192	1	0.19	4	Etest
ERR3200971	ERP011192	1	0.19	<=0.008	Etest
ERR3200972	ERP011192	1	0.094	<=0.008	Etest
ERR3200973	ERP011192	1	0.19	<=0.008	Etest
ERR3200974	ERP011192	1	0.064	<=0.008	Etest
ERR3200975	ERP011192	1	0.094	<=0.008	Etest
ERR3200976	ERP011192	1	0.19	3	Etest
ERR3200977	ERP011192	1	0.38	<=0.008	Etest
ERR3200978	ERP011192	1	0.38	<=0.008	Etest
ERR3200979	ERP011192	1	0.25	<=0.008	Etest
ERR3200980	ERP011192	1	0.25	<=0.008	Etest
ERR3200981	ERP011192	1	0.19	<=0.008	Etest
ERR3200982	ERP011192	1	0.25	<=0.008	Etest
ERR3200983	ERP011192	1	0.19	6	Etest
ERR3200984	ERP011192	1	0.38	<=0.008	Etest
ERR3200985	ERP011192	1	0.38	<=0.008	Etest
ERR3200990	ERP011192	1	0.5	>=32	Etest
ERR3200991	ERP011192	1	0.38	0.023	Etest
ERR3200992	ERP011192	1	0.38	<=0.008	Etest
ERR3200993	ERP011192	1	0.094	<=0.008	Etest
ERR3200994	ERP011192	1	0.047	<=0.008	Etest
ERR3200995	ERP011192	1	0.064	4	Etest
ERR3200996	ERP011192	1	0.75	<=0.008	Etest
ERR3200997	ERP011192	1	0.38	<=0.008	Etest
ERR3200998	ERP011192	1	0.25	<=0.008	Etest
ERR3200999	ERP011192	1	8	0.012	Etest
ERR3201000	ERP011192	1	0.125	<=0.008	Etest
ERR3201001	ERP011192	1	0.125	<=0.008	Etest
ERR3201002	ERP011192	1	0.125	<=0.008	Etest
ERR3201003	ERP011192	1	0.5	>=32	Etest
ERR3201004	ERP011192	1	0.064	<=0.008	Etest
ERR3201005	ERP011192	1	0.125	<=0.008	Etest
ERR3201006	ERP011192	1	0.094	<=0.008	Etest
ERR3201007	ERP011192	1	0.38	<=0.008	Etest
ERR3201008	ERP011192	1	0.094	<=0.008	Etest
ERR3201009	ERP011192	1	0.125	2	Etest
ERR3201010	ERP011192	1	1	0.012	Etest
ERR3201011	ERP011192	1	0.38	>=32	Etest
ERR3201013	ERP011192	1	0.38	<=0.008	Etest
ERR3201017	ERP011192	1	0.38	<=0.008	Etest
ERR3201018	ERP011192	1	<=0.03	<=0.008	Etest
ERR3201019	ERP011192	1	0.064	<=0.008	Etest
ERR3201020	ERP011192	1	0.5	<=0.008	Etest
ERR3201021	ERP011192	1	0.064	<=0.008	Etest
ERR3201022	ERP011192	1	0.125	<=0.008	Etest
ERR3201023	ERP011192	1	0.75	>=32	Etest
ERR3201024	ERP011192	1	0.125	<=0.008	Etest
ERR3201025	ERP011192	1	0.5	<=0.008	Etest
ERR3201026	ERP011192	1	0.047	<=0.008	Etest
ERR3201027	ERP011192	1	0.047	2	Etest
ERR3201028	ERP011192	1	0.064	<=0.008	Etest
ERR3201029	ERP011192	1	0.25	<=0.008	Etest
ERR3201030	ERP011192	1	0.19	<=0.008	Etest
ERR3201031	ERP011192	1	<=0.03	<=0.008	Etest
ERR3201032	ERP011192	1	0.094	<=0.008	Etest
ERR3201033	ERP011192	1	0.19	4	Etest
ERR3201034	ERP011192	1	0.094	<=0.008	Etest
ERR3201035	ERP011192	1	0.19	2	Etest
ERR3201036	ERP011192	1	0.125	<=0.008	Etest
ERR3201037	ERP011192	1	0.5	>=32	Etest
ERR3201039	ERP011192	1	0.25	>=32	Etest
ERR3201040	ERP011192	1	0.19	<=0.008	Etest
ERR3201041	ERP011192	1	0.19	<=0.008	Etest
ERR3201042	ERP011192	1	0.38	>=32	Etest
ERR3201043	ERP011192	1	0.19	<=0.008	Etest
ERR3201044	ERP011192	1	0.125	<=0.008	Etest
ERR3201045	ERP011192	1	0.5	<=0.008	Etest
ERR3201046	ERP011192	1	0.094	<=0.008	Etest
ERR3201047	ERP011192	1	0.38	0.023	Etest
ERR3201048	ERP011192	1	0.38	0.012	Etest
ERR3201049	ERP011192	1	0.19	<=0.008	Etest
ERR3201050	ERP011192	1	0.064	<=0.008	Etest
ERR3201051	ERP011192	1	0.047	0.032	Etest
ERR3201052	ERP011192	1	0.19	16	Etest
ERR3201053	ERP011192	1	0.5	>=32	Etest
ERR3201054	ERP011192	1	<=0.03	<=0.008	Etest
ERR3201055	ERP011192	1	0.125	<=0.008	Etest
ERR3201056	ERP011192	1	0.75	>=32	Etest
ERR3201057	ERP011192	1	0.75	0.016	Etest
ERR3201058	ERP011192	1	0.047	<=0.008	Etest
ERR3201059	ERP011192	1	0.125	<=0.008	Etest
ERR3201060	ERP011192	1	0.19	<=0.008	Etest
ERR3201061	ERP011192	1	0.38	<=0.008	Etest
ERR3201062	ERP011192	1	0.094	<=0.008	Etest
ERR3201063	ERP011192	1	0.125	2	Etest
ERR3201064	ERP011192	1	0.125	<=0.008	Etest
ERR3201065	ERP011192	1	0.064	<=0.008	Etest
ERR3201066	ERP011192	1	0.064	<=0.008	Etest
ERR3201067	ERP011192	1	<=0.03	<=0.008	Etest
ERR3201068	ERP011192	1	0.032	<=0.008	Etest
ERR3201069	ERP011192	1	0.047	1.5	Etest
ERR3201070	ERP011192	1	0.25	<=0.008	Etest
ERR3201071	ERP011192	1	0.125	<=0.008	Etest
ERR3201072	ERP011192	1	0.064	<=0.008	Etest
ERR3201073	ERP011192	1	0.5	<=0.008	Etest
ERR3201074	ERP011192	1	0.064	<=0.008	Etest
ERR3201075	ERP011192	1	0.25	<=0.008	Etest
ERR3201076	ERP011192	1	0.125	8	Etest
ERR3201077	ERP011192	1	0.125	<=0.008	Etest
ERR3201078	ERP011192	1	0.064	<=0.008	Etest
ERR3201079	ERP011192	1	0.19	<=0.008	Etest
ERR3201080	ERP011192	1	0.125	<=0.008	Etest
ERR3201081	ERP011192	1	0.25	<=0.008	Etest
ERR3201082	ERP011192	1	0.125	<=0.008	Etest
ERR3201083	ERP011192	1	0.25	0.012	Etest
ERR3201084	ERP011192	1	0.19	8	Etest
ERR3201085	ERP011192	1	0.38	8	Etest
ERR3201086	ERP011192	1	0.38	<=0.008	Etest
ERR3201087	ERP011192	1	0.094	<=0.008	Etest
ERR3201088	ERP011192	1	0.064	<=0.008	Etest
ERR3201089	ERP011192	1	0.125	12	Etest
ERR3201090	ERP011192	1	0.064	<=0.008	Etest
ERR3201091	ERP011192	1	0.125	<=0.008	Etest
ERR3201092	ERP011192	1	0.094	>=32	Etest
ERR3201093	ERP011192	1	<=0.03	0.25	Etest
ERR3201094	ERP011192	1	0.094	16	Etest
ERR3201095	ERP011192	1	0.125	<=0.008	Etest
ERR3201096	ERP011192	1	0.38	>=32	Etest
ERR3201097	ERP011192	1	0.38	<=0.008	Etest
ERR3201098	ERP011192	1	0.125	<=0.008	Etest
ERR3201099	ERP011192	1	0.75	<=0.008	Etest
ERR3201100	ERP011192	1	<=0.03	0.012	Etest
ERR3201101	ERP011192	1	0.5	<=0.008	Etest
ERR3201102	ERP011192	1	0.094	<=0.008	Etest
ERR3201103	ERP011192	1	0.25	<=0.008	Etest
ERR3201104	ERP011192	1	0.38	<=0.008	Etest
ERR3201105	ERP011192	1	0.125	<=0.008	Etest
ERR3201106	ERP011192	1	0.125	<=0.008	Etest
ERR3201107	ERP011192	1	0.19	>=32	Etest
ERR3201108	ERP011192	1	<=0.03	<=0.008	Etest
ERR3201109	ERP011192	1	0.5	>=32	Etest
ERR3201110	ERP011192	1	0.75	>=32	Etest
ERR3201111	ERP011192	1	<=0.03	<=0.008	Etest
ERR3201112	ERP011192	1	0.38	<=0.008	Etest
ERR3201113	ERP011192	1	0.25	>=32	Etest
ERR3201114	ERP011192	1	0.38	<=0.008	Etest
ERR3201115	ERP011192	1	0.25	>=32	Etest
ERR3201117	ERP011192	1	0.032	1.5	Etest
ERR3201118	ERP011192	1	0.094	<=0.008	Etest
ERR3201119	ERP011192	1	0.38	<=0.008	Etest
ERR3201120	ERP011192	1	0.5	<=0.008	Etest
ERR3201121	ERP011192	1	<=0.03	<=0.008	Etest
ERR3201122	ERP011192	1	0.19	<=0.008	Etest
ERR3201123	ERP011192	1	0.125	4	Etest
ERR3201124	ERP011192	1	0.05	0.023	Etest
ERR3201125	ERP011192	1	0.5	<=0.008	Etest
ERR3201126	ERP011192	1	0.38	<=0.008	Etest
ERR3201127	ERP011192	1	0.125	<=0.008	Etest
ERR3201128	ERP011192	1	0.38	<=0.008	Etest
ERR3201129	ERP011192	1	0.047	<=0.008	Etest
ERR3201130	ERP011192	1	0.5	<=0.008	Etest
ERR3201131	ERP011192	1	0.25	<=0.008	Etest
ERR3201132	ERP011192	1	<=0.03	<=0.008	Etest
ERR3201133	ERP011192	1	0.38	<=0.008	Etest
ERR3201134	ERP011192	1	0.38	<=0.008	Etest
ERR3201135	ERP011192	1	0.125	<=0.008	Etest
ERR3201136	ERP011192	1	0.5	<=0.008	Etest
ERR3201137	ERP011192	1	0.25	8	Etest
ERR3201138	ERP011192	1	0.25	<=0.008	Etest
ERR3201139	ERP011192	1	0.5	<=0.008	Etest
ERR3201140	ERP011192	1	0.125	<=0.008	Etest
ERR3201141	ERP011192	1	0.5	<=0.008	Etest
ERR3201142	ERP011192	1	0.25	<=0.008	Etest
ERR3201143	ERP011192	1	0.5	<=0.008	Etest
ERR3201144	ERP011192	1	0.047	<=0.008	Etest
ERR3201145	ERP011192	1	0.75	<=0.008	Etest
ERR3201146	ERP011192	1	0.125	<=0.008	Etest
ERR3201147	ERP011192	1	0.25	<=0.008	Etest
ERR3201148	ERP011192	1	0.38	0.016	Etest
ERR3201149	ERP011192	1	0.064	<=0.008	Etest
ERR3201150	ERP011192	1	0.047	<=0.008	Etest
ERR3201151	ERP011192	1	0.064	<=0.008	Etest
ERR3201152	ERP011192	1	0.5	<=0.008	Etest
ERR3201153	ERP011192	1	0.125	<=0.008	Etest
ERR3201154	ERP011192	1	<=0.03	<=0.008	Etest
ERR3201155	ERP011192	1	0.064	<=0.008	Etest
ERR3201156	ERP011192	1	0.125	>=32	Etest
ERR3201157	ERP011192	1	0.16	1	Etest
ERR3201158	ERP011192	1	0.047	<=0.008	Etest
ERR3201159	ERP011192	1	0.5	<=0.008	Etest
ERR3201160	ERP011192	1	0.25	>=32	Etest
ERR3201161	ERP011192	1	0.125	<=0.008	Etest
ERR3201162	ERP011192	1	0.032	<=0.008	Etest
ERR3201163	ERP011192	1	0.032	<=0.008	Etest
ERR3201164	ERP011192	1	0.094	3	Etest
ERR3201165	ERP011192	1	0.125	<=0.008	Etest
ERR3201166	ERP011192	1	0.38	>=32	Etest
ERR3201167	ERP011192	1	<=0.03	<=0.008	Etest
ERR3201168	ERP011192	1	0.19	<=0.008	Etest
ERR3201169	ERP011192	1	0.047	<=0.008	Etest
ERR3201170	ERP011192	1	0.25	<=0.008	Etest
ERR3201171	ERP011192	1	0.5	<=0.008	Etest
ERR3201172	ERP011192	1	0.5	<=0.008	Etest
ERR3201173	ERP011192	1	0.75	<=0.008	Etest
ERR3201174	ERP011192	1	0.38	<=0.008	Etest
ERR3201175	ERP011192	1	0.5	2	Etest
ERR3201176	ERP011192	1	0.125	<=0.008	Etest
ERR3201177	ERP011192	1	0.25	>=32	Etest
ERR3201178	ERP011192	1	0.75	>=32	Etest
ERR3201179	ERP011192	1	0.25	<=0.008	Etest
ERR3201180	ERP011192	1	0.094	<=0.008	Etest
ERR3201181	ERP011192	1	0.094	0.094	Etest
ERR3201182	ERP011192	1	0.19	1.5	Etest
ERR3201183	ERP011192	1	0.64	<=0.008	Etest
ERR3201184	ERP011192	1	<=0.03	<=0.008	Etest
ERR3201185	ERP011192	1	0.75	0.012	Etest
ERR3201186	ERP011192	1	0.047	<=0.008	Etest
ERR3201187	ERP011192	1	0.5	0.012	Etest
ERR3201188	ERP011192	1	0.19	3	Etest
ERR3201190	ERP011192	1	<=0.03	<=0.008	Etest
ERR3201191	ERP011192	1	0.032	<=0.008	Etest
ERR3201192	ERP011192	1	0.19	<=0.008	Etest
ERR3201193	ERP011192	1	0.094	16	Etest
ERR3201194	ERP011192	1	0.064	<=0.008	Etest
ERR3201195	ERP011192	1	<=0.03	<=0.008	Etest
ERR3201196	ERP011192	1	<=0.03	<=0.008	Etest
ERR3201197	ERP011192	1	0.064	<=0.008	Etest
ERR3201198	ERP011192	1	0.19	0.047	Etest
ERR3201199	ERP011192	1	<=0.03	<=0.008	Etest
ERR3201200	ERP011192	1	0.125	<=0.008	Etest
ERR3201201	ERP011192	1	<=0.03	<=0.008	Etest
ERR3201202	ERP011192	1	0.38	<=0.008	Etest
ERR3201203	ERP011192	1	0.38	<=0.008	Etest
ERR3201204	ERP011192	1	0.5	>=32	Etest
ERR3201205	ERP011192	1	0.25	<=0.008	Etest
ERR3201206	ERP011192	1	0.38	6	Etest
ERR3201207	ERP011192	1	0.032	<=0.008	Etest
ERR3201208	ERP011192	1	0.38	<=0.008	Etest
ERR3201209	ERP011192	1	0.38	<=0.008	Etest
ERR3201210	ERP011192	1	0.19	<=0.008	Etest
ERR3201211	ERP011192	1	1	<=0.008	Etest
ERR3201212	ERP011192	1	<=0.03	<=0.008	Etest
ERR3201213	ERP011192	1	0.38	<=0.008	Etest
ERR3201214	ERP011192	1	0.125	<=0.008	Etest
ERR3201215	ERP011192	1	0.38	12	Etest
ERR3201217	ERP011192	1	0.064	<=0.008	Etest
ERR3201218	ERP011192	1	0.094	0.19	Etest
ERR3201219	ERP011192	1	0.047	<=0.008	Etest
ERR3201220	ERP011192	1	0.19	8	Etest
ERR3201221	ERP011192	1	0.5	<=0.008	Etest
ERR3201222	ERP011192	1	0.75	8	Etest
ERR3201223	ERP011192	1	0.25	<=0.008	Etest
ERR3201224	ERP011192	1	0.064	<=0.008	Etest
ERR3201225	ERP011192	1	0.38	<=0.008	Etest
ERR3201226	ERP011192	1	0.064	4	Etest
ERR3201227	ERP011192	1	0.125	<=0.008	Etest
ERR3201228	ERP011192	1	0.5	<=0.008	Etest
ERR3201229	ERP011192	1	0.38	>=32	Etest
ERR3201230	ERP011192	1	0.5	0.023	Etest
ERR3201231	ERP011192	1	0.032	<=0.008	Etest
ERR3201232	ERP011192	1	0.094	0.016	Etest
ERR3201233	ERP011192	1	0.094	0.016	Etest
ERR3201234	ERP011192	1	0.032	<=0.008	Etest
ERR3201235	ERP011192	1	0.16	<=0.008	Etest
ERR3201236	ERP011192	1	<=0.03	<=0.008	Etest
ERR3201237	ERP011192	1	0.047	<=0.008	Etest
ERR3201238	ERP011192	1	0.094	<=0.008	Etest
ERR3201239	ERP011192	1	<=0.03	3	Etest
ERR3201240	ERP011192	1	<=0.03	3	Etest
ERR3201241	ERP011192	1	0.38	>=32	Etest
ERR3201242	ERP011192	1	0.19	<=0.008	Etest
ERR3201243	ERP011192	1	0.25	<=0.008	Etest
ERR3201244	ERP011192	1	0.125	<=0.008	Etest
ERR3201245	ERP011192	1	0.064	<=0.008	Etest
ERR3201246	ERP011192	1	0.38	8	Etest
ERR3201247	ERP011192	1	0.032	<=0.008	Etest
ERR3201248	ERP011192	1	0.25	3	Etest
ERR3201249	ERP011192	1	0.19	<=0.008	Etest
ERR3201250	ERP011192	1	0.125	<=0.008	Etest
ERR3201251	ERP011192	1	0.25	<=0.008	Etest
ERR3201252	ERP011192	1	0.19	<=0.008	Etest
ERR3201253	ERP011192	1	<=0.03	0.5	Etest
ERR3201254	ERP011192	1	0.125	>=32	Etest
ERR3201255	ERP011192	1	0.38	>=32	Etest
ERR3201256	ERP011192	1	0.38	<=0.008	Etest
ERR3201257	ERP011192	1	<=0.03	<=0.008	Etest
ERR3201258	ERP011192	1	0.25	<=0.008	Etest
ERR3201259	ERP011192	1	0.25	<=0.008	Etest
ERR3201260	ERP011192	1	0.19	<=0.008	Etest
ERR3201261	ERP011192	1	0.38	>=32	Etest
ERR3201262	ERP011192	1	0.25	>=32	Etest
ERR3201263	ERP011192	1	0.75	8	Etest
ERR3201264	ERP011192	1	0.5	<=0.008	Etest
ERR3201265	ERP011192	1	0.125	<=0.008	Etest
ERR3201266	ERP011192	1	0.064	<=0.008	Etest
ERR3201267	ERP011192	1	0.25	<=0.008	Etest
ERR3201268	ERP011192	1	0.64	<=0.008	Etest
ERR3201269	ERP011192	1	0.064	<=0.008	Etest
ERR3201270	ERP011192	1	0.19	<=0.008	Etest
ERR3201271	ERP011192	1	0.094	<=0.008	Etest
ERR3201272	ERP011192	1	0.25	<=0.008	Etest
ERR3201273	ERP011192	1	0.38	6	Etest
ERR3201274	ERP011192	1	0.5	<=0.008	Etest
ERR3201275	ERP011192	1	0.125	<=0.008	Etest
ERR3201276	ERP011192	1	0.19	<=0.008	Etest
ERR3201277	ERP011192	1	0.094	<=0.008	Etest
ERR3201279	ERP011192	1	0.125	<=0.008	Etest
ERR3201280	ERP011192	1	0.94	<=0.008	Etest
ERR3201281	ERP011192	1	0.38	<=0.008	Etest
ERR3201282	ERP011192	1	0.19	>=32	Etest
ERR3201283	ERP011192	1	0.19	<=0.008	Etest
ERR3201284	ERP011192	1	0.094	<=0.008	Etest
ERR3201285	ERP011192	1	0.25	<=0.008	Etest
ERR3201286	ERP011192	1	>=32	12	Etest
ERR3201287	ERP011192	1	0.25	6	Etest
ERR3201288	ERP011192	1	0.125	<=0.008	Etest
ERR3201289	ERP011192	1	0.19	<=0.008	Etest
ERR3201290	ERP011192	1	0.38	<=0.008	Etest
ERR3201291	ERP011192	1	0.125	<=0.008	Etest
ERR3201292	ERP011192	1	0.25	<=0.008	Etest
ERR3201293	ERP011192	1	0.19	<=0.008	Etest
ERR3201294	ERP011192	1	0.5	>=32	Etest
ERR3201295	ERP011192	1	0.064	<=0.008	Etest
ERR3201296	ERP011192	1	0.064	<=0.008	Etest
ERR3201297	ERP011192	1	0.19	>=32	Etest
ERR3201298	ERP011192	1	0.032	<=0.008	Etest
ERR3201299	ERP011192	1	0.5	<=0.008	Etest
ERR3201300	ERP011192	1	0.19	<=0.008	Etest
ERR3201301	ERP011192	1	0.125	<=0.008	Etest
ERR3201302	ERP011192	1	0.75	<=0.008	Etest
ERR3201303	ERP011192	1	0.064	<=0.008	Etest
ERR3201304	ERP011192	1	0.094	6	Etest
ERR3201305	ERP011192	1	0.125	<=0.008	Etest
ERR3201306	ERP011192	1	0.125	<=0.008	Etest
ERR3201307	ERP011192	1	0.5	>=32	Etest
ERR3201308	ERP011192	1	0.094	<=0.008	Etest
ERR3201309	ERP011192	1	0.125	<=0.008	Etest
ERR3201310	ERP011192	1	0.75	0.023	Etest
ERR3201311	ERP011192	1	0.125	<=0.008	Etest
ERR3201312	ERP011192	1	0.094	<=0.008	Etest
ERR3201313	ERP011192	1	0.125	<=0.008	Etest
ERR3201314	ERP011192	1	0.094	<=0.008	Etest
ERR3201315	ERP011192	1	0.19	<=0.008	Etest
ERR3201316	ERP011192	1	0.25	<=0.008	Etest
ERR3201317	ERP011192	1	0.064	<=0.008	Etest
ERR3201318	ERP011192	1	0.16	<=0.008	Etest
ERR3201319	ERP011192	1	0.75	0.016	Etest
ERR3201320	ERP011192	1	0.5	<=0.008	Etest
ERR3201321	ERP011192	1	0.25	>=32	Etest
ERR3201322	ERP011192	1	0.094	<=0.008	Etest
ERR3201323	ERP011192	1	0.38	<=0.008	Etest
ERR3201324	ERP011192	1	0.094	<=0.008	Etest
ERR3201325	ERP011192	1	0.5	<=0.008	Etest
ERR3201326	ERP011192	1	0.38	<=0.008	Etest
ERR3201327	ERP011192	1	0.125	<=0.008	Etest
ERR3201328	ERP011192	1	1	0.016	Etest
ERR3201329	ERP011192	1	0.094	<=0.008	Etest
ERR3201330	ERP011192	1	0.25	<=0.008	Etest
ERR3201331	ERP011192	1	0.064	2	Etest
ERR3201332	ERP011192	1	0.19	<=0.008	Etest
ERR3201333	ERP011192	1	0.094	<=0.008	Etest
ERR3201334	ERP011192	1	0.047	<=0.008	Etest
ERR3201336	ERP011192	1	0.25	<=0.008	Etest
ERR3201337	ERP011192	1	0.125	<=0.008	Etest
ERR3201338	ERP011192	1	0.125	<=0.008	Etest
ERR3201339	ERP011192	1	0.032	<=0.008	Etest
ERR3201340	ERP011192	1	0.38	>=32	Etest
ERR3201341	ERP011192	1	0.5	>=32	Etest
ERR3201342	ERP011192	1	0.064	<=0.008	Etest
ERR3201343	ERP011192	1	0.125	<=0.008	Etest
ERR3201344	ERP011192	1	0.25	<=0.008	Etest
ERR3201345	ERP011192	1	0.5	>=32	Etest
ERR3201346	ERP011192	1	0.094	<=0.008	Etest
ERR3201347	ERP011192	1	0.125	<=0.008	Etest
ERR3201348	ERP011192	1	0.125	<=0.008	Etest
ERR3201349	ERP011192	1	0.125	<=0.008	Etest
ERR3201350	ERP011192	1	0.5	>=32	Etest
ERR3201351	ERP011192	1	0.125	<=0.008	Etest
ERR3201352	ERP011192	1	0.19	8	Etest
ERR3201353	ERP011192	1	0.25	8	Etest
ERR3201354	ERP011192	1	0.25	>=32	Etest
ERR3201355	ERP011192	1	<=0.03	<=0.008	Etest
ERR3201356	ERP011192	1	0.25	<=0.008	Etest
ERR3201357	ERP011192	1	0.094	<=0.008	Etest
ERR3201358	ERP011192	1	0.094	4	Etest
ERR3201359	ERP011192	1	0.25	>=32	Etest
ERR3201360	ERP011192	1	<=0.03	2	Etest
ERR3201361	ERP011192	1	0.38	<=0.008	Etest
ERR3201362	ERP011192	1	0.047	<=0.008	Etest
ERR3201363	ERP011192	1	0.064	<=0.008	Etest
ERR3201364	ERP011192	1	0.094	<=0.008	Etest
ERR3201365	ERP011192	1	0.19	>=32	Etest
ERR3201366	ERP011192	1	0.25	<=0.008	Etest
ERR3201367	ERP011192	1	0.25	<=0.008	Etest
ERR3201368	ERP011192	1	0.25	>=32	Etest
ERR3201373	ERP011192	1	0.5	<=0.008	Etest
ERR3201374	ERP011192	1	0.125	<=0.008	Etest
ERR1067709	ERP008891	2	0.5	0.015	agar dilution
ERR1067710	ERP008891	2	0.5	<=0.008	agar dilution
ERR1067711	ERP008891	2	0.5	0.015	agar dilution
ERR1067712	ERP008891	2	0.5	<=0.008	agar dilution
ERR1067713	ERP008891	2	1	<=0.008	agar dilution
ERR1067714	ERP008891	2	0.5	<=0.008	agar dilution
ERR1067715	ERP008891	2	0.5	2	agar dilution
ERR1067716	ERP008891	2	0.5	2	agar dilution
ERR1067717	ERP008891	2	0.5	<=0.008	agar dilution
ERR1067718	ERP008891	2	0.5	<=0.008	agar dilution
ERR1067719	ERP008891	2	0.5	<=0.008	agar dilution
ERR1067720	ERP008891	2	0.5	<=0.008	agar dilution
ERR1067721	ERP008891	2	0.5	0.015	agar dilution
ERR1067722	ERP008891	2	0.5	4	agar dilution
ERR1067723	ERP008891	2	0.5	<=0.008	agar dilution
ERR1067724	ERP008891	2	0.5	8	agar dilution
ERR1067725	ERP008891	2	1	0.015	agar dilution
ERR1067726	ERP008891	2	0.5	8	agar dilution
ERR1067727	ERP008891	2	0.5	8	agar dilution
ERR1067728	ERP008891	2	0.5	8	agar dilution
ERR1067729	ERP008891	2	0.5	16	agar dilution
ERR1067730	ERP008891	2	0.5	8	agar dilution
ERR1067731	ERP008891	2	1	2	agar dilution
ERR1067732	ERP008891	2	1	2	agar dilution
ERR1067733	ERP008891	2	0.5	4	agar dilution
ERR1067734	ERP008891	2	0.5	8	agar dilution
ERR1067735	ERP008891	2	0.5	4	agar dilution
ERR1067736	ERP008891	2	0.5	4	agar dilution
ERR1067737	ERP008891	2	0.5	4	agar dilution
ERR1067738	ERP008891	2	0.5	4	agar dilution
ERR1067739	ERP008891	2	1	0.015	agar dilution
ERR1067740	ERP008891	2	0.5	8	agar dilution
ERR1067741	ERP008891	2	0.5	16	agar dilution
ERR1067742	ERP008891	2	0.5	16	agar dilution
ERR1067743	ERP008891	2	0.5	4	agar dilution
ERR1067745	ERP008891	2	1	<=0.008	agar dilution
ERR1067746	ERP008891	2	1	<=0.008	agar dilution
ERR1067747	ERP008891	2	1	<=0.008	agar dilution
ERR1067748	ERP008891	2	1	<=0.008	agar dilution
ERR1067749	ERP008891	2	1	<=0.008	agar dilution
ERR1067750	ERP008891	2	1	<=0.008	agar dilution
ERR1067751	ERP008891	2	1	<=0.008	agar dilution
ERR1067752	ERP008891	2	0.5	<=0.008	agar dilution
ERR1067753	ERP008891	2	1	<=0.008	agar dilution
ERR1067754	ERP008891	2	0.5	4	agar dilution
ERR1067755	ERP008891	2	0.5	<=0.008	agar dilution
ERR1067756	ERP008891	2	0.5	<=0.008	agar dilution
ERR1067757	ERP008891	2	1	<=0.008	agar dilution
ERR1067758	ERP008891	2	0.5	8	agar dilution
ERR1067759	ERP008891	2	0.5	4	agar dilution
ERR1067760	ERP008891	2	0.5	2	agar dilution
ERR1067761	ERP008891	2	1	<=0.008	agar dilution
ERR1067762	ERP008891	2	0.5	<=0.008	agar dilution
ERR1067763	ERP008891	2	0.5	<=0.008	agar dilution
ERR1067764	ERP008891	2	0.5	8	agar dilution
ERR1067765	ERP008891	2	0.5	8	agar dilution
ERR1067766	ERP008891	2	0.5	8	agar dilution
ERR1067767	ERP008891	2	1	8	agar dilution
ERR1067768	ERP008891	2	0.5	8	agar dilution
ERR1067769	ERP008891	2	0.5	8	agar dilution
ERR1067770	ERP008891	2	0.5	8	agar dilution
ERR1067771	ERP008891	2	0.5	8	agar dilution
ERR1067772	ERP008891	2	0.5	8	agar dilution
ERR1067773	ERP008891	2	0.5	4	agar dilution
ERR1067774	ERP008891	2	0.5	8	agar dilution
ERR1067775	ERP008891	2	0.5	<=0.008	agar dilution
ERR1067776	ERP008891	2	2	0.03	agar dilution
ERR1067777	ERP008891	2	4	<=0.008	agar dilution
ERR1067778	ERP008891	2	2	0.03	agar dilution
ERR1067779	ERP008891	2	2	<=0.008	agar dilution
ERR1067780	ERP008891	2	2	0.015	agar dilution
ERR1067781	ERP008891	2	2	0.015	agar dilution
ERR1067782	ERP008891	2	4	<=0.008	agar dilution
ERR1067783	ERP008891	2	2	<=0.008	agar dilution
ERR1067784	ERP008891	2	4	<=0.008	agar dilution
ERR1067785	ERP008891	2	8	<=0.008	agar dilution
ERR1067786	ERP008891	2	2	<=0.008	agar dilution
ERR1067787	ERP008891	2	4	<=0.008	agar dilution
ERR1067788	ERP008891	2	4	<=0.008	agar dilution
ERR1067789	ERP008891	2	2	<=0.008	agar dilution
ERR1067790	ERP008891	2	4	<=0.008	agar dilution
ERR1067791	ERP008891	2	4	<=0.008	agar dilution
ERR1067792	ERP008891	2	2	<=0.008	agar dilution
ERR1067793	ERP008891	2	2	0.03	agar dilution
ERR1067794	ERP008891	2	4	<=0.008	agar dilution
ERR1067795	ERP008891	2	4	<=0.008	agar dilution
ERR1067796	ERP008891	2	4	<=0.008	agar dilution
ERR1067797	ERP008891	2	2	<=0.008	agar dilution
ERR1067798	ERP008891	2	4	<=0.008	agar dilution
ERR1067799	ERP008891	2	2	0.03	agar dilution
ERR1067800	ERP008891	2	0.125	2	agar dilution
ERR1067801	ERP008891	2	0.125	0.015	agar dilution
ERR1067802	ERP008891	2	0.5	0.015	agar dilution
ERR1067803	ERP008891	2	0.25	0.015	agar dilution
ERR1067804	ERP008891	2	1	0.015	agar dilution
ERR1067805	ERP008891	2	0.5	>=32	agar dilution
ERR1067806	ERP008891	2	0.125	0.015	agar dilution
ERR1067807	ERP008891	2	0.5	0.015	agar dilution
ERR1067808	ERP008891	2	0.5	0.015	agar dilution
ERR1067809	ERP008891	2	1	0.015	agar dilution
ERR1067810	ERP008891	2	0.125	0.03	agar dilution
ERR1067811	ERP008891	2	1	0.5	agar dilution
ERR1067812	ERP008891	2	1	0.015	agar dilution
ERR1067813	ERP008891	2	0.125	1	agar dilution
ERR1067814	ERP008891	2	0.25	0.015	agar dilution
ERR1067815	ERP008891	2	0.25	2	agar dilution
ERR1067816	ERP008891	2	0.5	0.015	agar dilution
ERR1067817	ERP008891	2	1	0.015	agar dilution
ERR1067818	ERP008891	2	0.5	0.015	agar dilution
ERR1067820	ERP008891	2	1	16	agar dilution
ERR1067821	ERP008891	2	1	0.015	agar dilution
ERR1067822	ERP008891	2	0.125	0.015	agar dilution
ERR1067823	ERP008891	2	0.5	16	agar dilution
ERR1067825	ERP008891	2	0.5	0.015	agar dilution
ERR1067826	ERP008891	2	0.5	0.015	agar dilution
ERR1067827	ERP008891	2	0.5	0.015	agar dilution
ERR1067828	ERP008891	2	1	0.015	agar dilution
ERR1067829	ERP008891	2	0.5	16	agar dilution
ERR1067830	ERP008891	2	1	0.015	agar dilution
ERR1067831	ERP008891	2	0.5	<=0.008	agar dilution
ERR1067832	ERP008891	2	1	0.06	agar dilution
ERR1067833	ERP008891	2	1	<=0.008	agar dilution
ERR1067835	ERP008891	2	1	<=0.008	agar dilution
ERR1067836	ERP008891	2	1	<=0.008	agar dilution
ERR1067837	ERP008891	2	0.5	8	agar dilution
ERR1067838	ERP008891	2	1	<=0.008	agar dilution
ERR1067839	ERP008891	2	0.5	0.06	agar dilution
ERR1067840	ERP008891	2	1	0.015	agar dilution
ERR1067841	ERP008891	2	0.5	2	agar dilution
ERR1067842	ERP008891	2	0.5	<=0.008	agar dilution
ERR1067843	ERP008891	2	0.5	2	agar dilution
ERR1067844	ERP008891	2	0.5	0.125	agar dilution
ERR1067845	ERP008891	2	1	0.015	agar dilution
ERR1067846	ERP008891	2	0.5	<=0.008	agar dilution
ERR1067847	ERP008891	2	1	<=0.008	agar dilution
ERR1067848	ERP008891	2	1	<=0.008	agar dilution
ERR1067849	ERP008891	2	0.5	4	agar dilution
ERR1067850	ERP008891	2	0.5	16	agar dilution
ERR1067851	ERP008891	2	0.5	4	agar dilution
ERR1067852	ERP008891	2	1	16	agar dilution
ERR1067853	ERP008891	2	0.5	8	agar dilution
ERR1067854	ERP008891	2	1	<=0.008	agar dilution
ERR1067855	ERP008891	2	0.5	4	agar dilution
ERR1067856	ERP008891	2	0.5	<=0.008	agar dilution
ERR1067857	ERP008891	2	0.5	<=0.008	agar dilution
ERR1067858	ERP008891	2	1	0.015	agar dilution
ERR1067859	ERP008891	2	0.5	<=0.008	agar dilution
ERR1067860	ERP008891	2	0.5	<=0.008	agar dilution
ERR1067861	ERP008891	2	1	0.015	agar dilution
ERR1067862	ERP008891	2	0.5	0.015	agar dilution
ERR1067863	ERP008891	2	0.5	<=0.008	agar dilution
ERR1067864	ERP008891	2	0.5	<=0.008	agar dilution
ERR1067865	ERP008891	2	1	0.015	agar dilution
ERR1067866	ERP008891	2	0.5	<=0.008	agar dilution
ERR1067867	ERP008891	2	0.5	<=0.008	agar dilution
ERR1067868	ERP008891	2	0.5	<=0.008	agar dilution
ERR1067869	ERP008891	2	0.5	0.015	agar dilution
ERR1067870	ERP008891	2	0.5	<=0.008	agar dilution
ERR1067871	ERP008891	2	0.5	0.06	agar dilution
ERR1067872	ERP008891	2	0.5	0.015	agar dilution
ERR1067873	ERP008891	2	0.5	<=0.008	agar dilution
ERR1067874	ERP008891	2	1	<=0.008	agar dilution
ERR1067875	ERP008891	2	0.5	<=0.008	agar dilution
ERR1067876	ERP008891	2	0.5	<=0.008	agar dilution
ERR1067877	ERP008891	2	0.5	0.015	agar dilution
ERR1067878	ERP008891	2	0.5	0.015	agar dilution
ERR1067879	ERP008891	2	0.5	0.015	agar dilution
ERR1067880	ERP008891	2	1	<=0.008	agar dilution
ERR1067881	ERP008891	2	0.5	<=0.008	agar dilution
ERR1067882	ERP008891	2	0.5	0.015	agar dilution
ERR1067883	ERP008891	2	1	<=0.008	agar dilution
ERR1067884	ERP008891	2	0.5	<=0.008	agar dilution
ERR1067885	ERP008891	2	0.5	0.015	agar dilution
ERR1067886	ERP008891	2	1	<=0.008	agar dilution
ERR1067887	ERP008891	2	1	0.015	agar dilution
ERR1067888	ERP008891	2	0.5	<=0.008	agar dilution
ERR1067889	ERP008891	2	0.5	<=0.008	agar dilution
ERR1067890	ERP008891	2	0.5	8	agar dilution
ERR1082156	ERP008891	2	2	4	agar dilution
ERR1082157	ERP008891	2	2	0.015	agar dilution
ERR1082158	ERP008891	2	2	4	agar dilution
ERR1082159	ERP008891	2	2	4	agar dilution
ERR1082160	ERP008891	2	2	<=0.008	agar dilution
ERR1082161	ERP008891	2	2	4	agar dilution
ERR1082162	ERP008891	2	4	<=0.008	agar dilution
ERR1082163	ERP008891	2	8	<=0.008	agar dilution
ERR1082164	ERP008891	2	2	<=0.008	agar dilution
ERR1082165	ERP008891	2	2	<=0.008	agar dilution
ERR1082166	ERP008891	2	2	16	agar dilution
ERR1082167	ERP008891	2	2	8	agar dilution
ERR1082168	ERP008891	2	8	4	agar dilution
ERR1082169	ERP008891	2	8	<=0.008	agar dilution
ERR1082170	ERP008891	2	8	<=0.008	agar dilution
ERR1082171	ERP008891	2	4	<=0.008	agar dilution
ERR1082172	ERP008891	2	2	0.015	agar dilution
ERR1082174	ERP008891	2	8	<=0.008	agar dilution
ERR1082175	ERP008891	2	2	<=0.008	agar dilution
ERR1082176	ERP008891	2	4	<=0.008	agar dilution
ERR1082177	ERP008891	2	2	<=0.008	agar dilution
ERR1082178	ERP008891	2	8	0.015	agar dilution
ERR1082179	ERP008891	2	4	<=0.008	agar dilution
ERR1082180	ERP008891	2	2	<=0.008	agar dilution
ERR1082181	ERP008891	2	4	<=0.008	agar dilution
ERR1082182	ERP008891	2	4	<=0.008	agar dilution
ERR1082183	ERP008891	2	8	<=0.008	agar dilution
ERR1082184	ERP008891	2	2	0.015	agar dilution
ERR1082185	ERP008891	2	2	0.015	agar dilution
ERR1082187	ERP008891	2	2	0.015	agar dilution
ERR1082188	ERP008891	2	2	0.015	agar dilution
ERR1082189	ERP008891	2	8	<=0.008	agar dilution
ERR1082190	ERP008891	2	4	<=0.008	agar dilution
ERR1082191	ERP008891	2	4	<=0.008	agar dilution
ERR1082192	ERP008891	2	4	<=0.008	agar dilution
ERR1082193	ERP008891	2	2	<=0.008	agar dilution
ERR1082194	ERP008891	2	4	<=0.008	agar dilution
ERR1082195	ERP008891	2	2	0.015	agar dilution
ERR1082196	ERP008891	2	2	<=0.008	agar dilution
ERR1082197	ERP008891	2	2	<=0.008	agar dilution
ERR1082198	ERP008891	2	4	<=0.008	agar dilution
ERR1082199	ERP008891	2	2	<=0.008	agar dilution
ERR1082200	ERP008891	2	2	0.015	agar dilution
ERR1082201	ERP008891	2	2	<=0.008	agar dilution
ERR1082202	ERP008891	2	2	0.015	agar dilution
ERR1082203	ERP008891	2	2	<=0.008	agar dilution
ERR1082204	ERP008891	2	2	<=0.008	agar dilution
ERR1082205	ERP008891	2	8	<=0.008	agar dilution
ERR1082206	ERP008891	2	8	<=0.008	agar dilution
ERR1082207	ERP008891	2	8	<=0.008	agar dilution
ERR1082208	ERP008891	2	2	<=0.008	agar dilution
ERR1082209	ERP008891	2	8	<=0.008	agar dilution
ERR1082210	ERP008891	2	4	<=0.008	agar dilution
ERR1082211	ERP008891	2	8	<=0.008	agar dilution
ERR1082212	ERP008891	2	8	<=0.008	agar dilution
ERR1082213	ERP008891	2	8	<=0.008	agar dilution
ERR1082214	ERP008891	2	4	<=0.008	agar dilution
ERR1082215	ERP008891	2	4	<=0.008	agar dilution
ERR1082216	ERP008891	2	2	<=0.008	agar dilution
ERR1082217	ERP008891	2	2	0.03	agar dilution
ERR1082218	ERP008891	2	4	<=0.008	agar dilution
ERR1082220	ERP008891	2	4	<=0.008	agar dilution
ERR1082221	ERP008891	2	4	<=0.008	agar dilution
ERR1082222	ERP008891	2	8	<=0.008	agar dilution
ERR1082223	ERP008891	2	4	<=0.008	agar dilution
ERR1082224	ERP008891	2	4	<=0.008	agar dilution
ERR1082225	ERP008891	2	4	<=0.008	agar dilution
ERR1082226	ERP008891	2	8	<=0.008	agar dilution
ERR1082227	ERP008891	2	8	<=0.008	agar dilution
ERR1082228	ERP008891	2	2	<=0.008	agar dilution
ERR1082229	ERP008891	2	8	<=0.008	agar dilution
ERR1082230	ERP008891	2	8	<=0.008	agar dilution
ERR1082231	ERP008891	2	8	<=0.008	agar dilution
ERR1082232	ERP008891	2	8	<=0.008	agar dilution
ERR1082233	ERP008891	2	8	<=0.008	agar dilution
ERR1082234	ERP008891	2	8	<=0.008	agar dilution
ERR1082235	ERP008891	2	2	0.015	agar dilution
ERR1082236	ERP008891	2	2	0.03	agar dilution
ERR1082237	ERP008891	2	2	0.03	agar dilution
ERR1082238	ERP008891	2	4	<=0.008	agar dilution
ERR1082239	ERP008891	2	2	<=0.008	agar dilution
ERR1082240	ERP008891	2	4	0.015	agar dilution
ERR1082241	ERP008891	2	2	<=0.008	agar dilution
ERR1082242	ERP008891	2	2	2	agar dilution
ERR1082243	ERP008891	2	16	<=0.008	agar dilution
ERR1082244	ERP008891	2	2	<=0.008	agar dilution
ERR1082245	ERP008891	2	2	<=0.008	agar dilution
ERR1082246	ERP008891	2	2	<=0.008	agar dilution
ERR1082247	ERP008891	2	2	<=0.008	agar dilution
ERR1082248	ERP008891	2	4	<=0.008	agar dilution
ERR1082249	ERP008891	2	2	<=0.008	agar dilution
ERR1082251	ERP008891	2	2	0.015	agar dilution
ERR1082252	ERP008891	2	2	0.015	agar dilution
ERR1082253	ERP008891	2	16	8	agar dilution
ERR1082254	ERP008891	2	4	<=0.008	agar dilution
ERR1082255	ERP008891	2	4	<=0.008	agar dilution
ERR1082256	ERP008891	2	2	16	agar dilution
ERR1082257	ERP008891	2	2	0.03	agar dilution
ERR1082258	ERP008891	2	2	16	agar dilution
ERR1082259	ERP008891	2	4	<=0.008	agar dilution
ERR1082260	ERP008891	2	2	<=0.008	agar dilution
ERR1082261	ERP008891	2	16	<=0.008	agar dilution
ERR1082262	ERP008891	2	2	0.015	agar dilution
ERR191743	ERP001405	2	0.5	0.015	agar dilution
ERR222892	ERP000144	2	0.5	0.015	agar dilution
ERR222893	ERP000144	2	0.5	4	agar dilution
ERR222894	ERP000144	2	0.5	16	agar dilution
ERR222895	ERP000144	2	1	16	agar dilution
ERR222896	ERP000144	2	0.5	0.015	agar dilution
ERR222897	ERP000144	2	16	0.015	agar dilution
ERR222898	ERP000144	2	0.5	0.015	agar dilution
ERR222899	ERP000144	2	0.125	0.015	agar dilution
ERR222900	ERP000144	2	0.5	0.015	agar dilution
ERR222901	ERP000144	2	8	0.015	agar dilution
ERR222902	ERP000144	2	0.5	0.015	agar dilution
ERR222903	ERP000144	2	8	0.015	agar dilution
ERR222904	ERP000144	2	1	16	agar dilution
ERR222905	ERP000144	2	0.06	4	agar dilution
ERR222906	ERP000144	2	0.5	0.015	agar dilution
ERR222907	ERP000144	2	1	8	agar dilution
ERR222908	ERP000144	2	0.5	0.015	agar dilution
ERR222909	ERP000144	2	0.25	1	agar dilution
ERR222910	ERP000144	2	0.25	0.015	agar dilution
ERR222911	ERP000144	2	0.25	1	agar dilution
ERR222912	ERP000144	2	0.5	0.015	agar dilution
ERR222913	ERP000144	2	0.5	2	agar dilution
ERR222914	ERP000144	2	0.25	0.015	agar dilution
ERR222915	ERP000144	2	0.25	2	agar dilution
ERR222916	ERP000144	2	0.5	0.015	agar dilution
ERR222917	ERP000144	2	16	0.015	agar dilution
ERR222918	ERP000144	2	0.5	0.015	agar dilution
ERR222919	ERP000144	2	0.06	2	agar dilution
ERR222920	ERP000144	2	0.5	0.015	agar dilution
ERR222922	ERP000144	2	0.5	0.015	agar dilution
ERR222923	ERP000144	2	8	0.015	agar dilution
ERR222924	ERP000144	2	0.5	0.015	agar dilution
ERR222925	ERP000144	2	16	0.015	agar dilution
ERR222926	ERP000144	2	1	16	agar dilution
ERR222927	ERP000144	2	2	0.015	agar dilution
ERR222928	ERP000144	2	0.5	16	agar dilution
ERR222929	ERP000144	2	8	0.015	agar dilution
ERR222930	ERP000144	2	0.25	>=32	agar dilution
ERR222931	ERP000144	2	0.5	>=32	agar dilution
ERR222932	ERP000144	2	0.5	>=32	agar dilution
ERR222933	ERP000144	2	0.5	>=32	agar dilution
ERR222934	ERP000144	2	0.25	16	agar dilution
ERR222935	ERP000144	2	0.5	>=32	agar dilution
ERR222936	ERP000144	2	0.25	16	agar dilution
ERR222937	ERP000144	2	0.5	>=32	agar dilution
ERR222939	ERP000144	2	0.5	>=32	agar dilution
ERR222940	ERP000144	2	0.5	16	agar dilution
ERR222941	ERP000144	2	0.125	4	agar dilution
ERR223617	ERP000144	2	0.5	>=32	agar dilution
ERR355924	ERP001405	2	0.5	0.015	agar dilution
ERR355925	ERP001405	2	0.125	0.015	agar dilution
ERR355926	ERP001405	2	0.25	0.015	agar dilution
ERR355927	ERP001405	2	0.25	4	agar dilution
ERR854867	ERP008891	2	0.5	16	agar dilution
ERR854868	ERP008891	2	0.5	16	agar dilution
ERR854869	ERP008891	2	0.5	16	agar dilution
ERR854870	ERP008891	2	0.5	16	agar dilution
ERR854871	ERP008891	2	0.25	8	agar dilution
ERR854872	ERP008891	2	2	<=0.008	agar dilution
ERR854874	ERP008891	2	8	<=0.008	agar dilution
ERR854875	ERP008891	2	4	<=0.008	agar dilution
ERR854876	ERP008891	2	4	<=0.008	agar dilution
ERR854877	ERP008891	2	8	<=0.008	agar dilution
ERR854878	ERP008891	2	16	<=0.008	agar dilution
ERR854879	ERP008891	2	16	16	agar dilution
ERR854880	ERP008891	2	4	0.03	agar dilution
ERR854881	ERP008891	2	8	0.015	agar dilution
ERR854882	ERP008891	2	0.5	16	agar dilution
ERR854883	ERP008891	2	0.5	8	agar dilution
ERR854884	ERP008891	2	0.5	16	agar dilution
ERR854885	ERP008891	2	0.5	8	agar dilution
ERR854886	ERP008891	2	0.25	>=32	agar dilution
ERR854887	ERP008891	2	1	16	agar dilution
ERR854888	ERP008891	2	0.5	16	agar dilution
ERR854889	ERP008891	2	0.25	0.125	agar dilution
ERR854890	ERP008891	2	1	16	agar dilution
ERR854891	ERP008891	2	0.5	16	agar dilution
ERR854892	ERP008891	2	1	16	agar dilution
ERR854893	ERP008891	2	0.125	4	agar dilution
ERR854894	ERP008891	2	1	8	agar dilution
ERR854895	ERP008891	2	0.5	16	agar dilution
ERR854896	ERP008891	2	1	16	agar dilution
ERR854897	ERP008891	2	1	16	agar dilution
ERR854898	ERP008891	2	0.5	16	agar dilution
ERR854899	ERP008891	2	1	16	agar dilution
ERR854900	ERP008891	2	1	16	agar dilution
ERR854901	ERP008891	2	1	16	agar dilution
ERR854902	ERP008891	2	1	16	agar dilution
ERR854903	ERP008891	2	0.5	8	agar dilution
ERR854904	ERP008891	2	1	16	agar dilution
ERR854905	ERP008891	2	0.5	0.015	agar dilution
ERR854906	ERP008891	2	0.5	16	agar dilution
ERR854907	ERP008891	2	0.5	16	agar dilution
ERR854908	ERP008891	2	0.5	16	agar dilution
ERR854909	ERP008891	2	1	<=0.008	agar dilution
ERR854910	ERP008891	2	1	16	agar dilution
ERR854911	ERP008891	2	0.25	16	agar dilution
ERR854912	ERP008891	2	0.5	8	agar dilution
ERR854913	ERP008891	2	0.5	16	agar dilution
ERR854914	ERP008891	2	1	16	agar dilution
ERR854915	ERP008891	2	0.5	>=32	agar dilution
ERR854916	ERP008891	2	0.5	16	agar dilution
ERR854917	ERP008891	2	1	8	agar dilution
ERR854918	ERP008891	2	1	8	agar dilution
ERR854919	ERP008891	2	0.5	16	agar dilution
ERR854920	ERP008891	2	0.5	16	agar dilution
ERR854921	ERP008891	2	1	8	agar dilution
ERR854922	ERP008891	2	1	16	agar dilution
ERR854923	ERP008891	2	0.5	16	agar dilution
ERR854924	ERP008891	2	0.5	16	agar dilution
ERR854925	ERP008891	2	1	16	agar dilution
ERR854926	ERP008891	2	0.5	16	agar dilution
ERR854927	ERP008891	2	0.5	8	agar dilution
ERR854928	ERP008891	2	1	16	agar dilution
ERR854929	ERP008891	2	0.5	16	agar dilution
ERR854930	ERP008891	2	1	16	agar dilution
ERR854931	ERP008891	2	0.25	16	agar dilution
ERR854932	ERP008891	2	1	16	agar dilution
ERR854933	ERP008891	2	1	16	agar dilution
ERR854934	ERP008891	2	0.5	8	agar dilution
ERR854935	ERP008891	2	0.5	16	agar dilution
ERR854936	ERP008891	2	1	16	agar dilution
ERR854937	ERP008891	2	0.5	16	agar dilution
ERR854938	ERP008891	2	1	8	agar dilution
ERR854939	ERP008891	2	0.5	16	agar dilution
ERR854940	ERP008891	2	1	16	agar dilution
ERR854941	ERP008891	2	0.5	16	agar dilution
ERR854942	ERP008891	2	0.5	16	agar dilution
ERR854943	ERP008891	2	0.5	8	agar dilution
ERR854944	ERP008891	2	0.5	8	agar dilution
ERR854945	ERP008891	2	1	16	agar dilution
ERR854946	ERP008891	2	0.125	2	agar dilution
ERR854947	ERP008891	2	0.5	8	agar dilution
ERR854948	ERP008891	2	1	16	agar dilution
ERR854949	ERP008891	2	0.06	0.015	agar dilution
ERR854950	ERP008891	2	0.5	0.015	agar dilution
ERR854951	ERP008891	2	0.25	4	agar dilution
ERR854952	ERP008891	2	0.5	0.015	agar dilution
ERR854953	ERP008891	2	0.5	0.015	agar dilution
ERR854954	ERP008891	2	16	0.015	agar dilution
ERR854955	ERP008891	2	1	0.015	agar dilution
ERR854956	ERP008891	2	0.5	0.015	agar dilution
ERR854957	ERP008891	2	0.5	0.015	agar dilution
ERR854958	ERP008891	2	0.06	0.015	agar dilution
ERR854959	ERP008891	2	0.5	0.015	agar dilution
ERR854960	ERP008891	2	1	0.015	agar dilution
ERR854961	ERP008891	2	0.25	0.015	agar dilution
ERR854962	ERP008891	2	0.25	4	agar dilution
ERR854963	ERP008891	2	0.5	0.5	agar dilution
ERR854964	ERP008891	2	0.25	0.015	agar dilution
ERR854965	ERP008891	2	1	0.015	agar dilution
ERR854966	ERP008891	2	0.5	0.015	agar dilution
ERR854967	ERP008891	2	0.25	0.015	agar dilution
ERR854968	ERP008891	2	0.125	4	agar dilution
ERR854969	ERP008891	2	0.25	16	agar dilution
ERR854970	ERP008891	2	<=0.03	0.5	agar dilution
ERR854971	ERP008891	2	0.25	16	agar dilution
ERR854972	ERP008891	2	1	<=0.008	agar dilution
ERR854973	ERP008891	2	0.5	4	agar dilution
ERR854974	ERP008891	2	0.5	8	agar dilution
ERR854975	ERP008891	2	0.5	16	agar dilution
ERR854976	ERP008891	2	0.5	<=0.008	agar dilution
ERR854977	ERP008891	2	0.125	<=0.008	agar dilution
ERR854978	ERP008891	2	0.25	8	agar dilution
ERR854979	ERP008891	2	0.5	8	agar dilution
ERR854980	ERP008891	2	1	<=0.008	agar dilution
ERR854981	ERP008891	2	0.5	16	agar dilution
ERR854982	ERP008891	2	0.125	2	agar dilution
ERR854983	ERP008891	2	0.5	16	agar dilution
ERR854984	ERP008891	2	0.25	0.015	agar dilution
ERR854986	ERP008891	2	0.25	4	agar dilution
ERR854987	ERP008891	2	0.25	2	agar dilution
ERR854988	ERP008891	2	0.125	4	agar dilution
ERR854989	ERP008891	2	0.25	4	agar dilution
ERR854990	ERP008891	2	0.25	1	agar dilution
ERR854991	ERP008891	2	0.25	4	agar dilution
ERR854992	ERP008891	2	0.06	2	agar dilution
ERR854993	ERP008891	2	0.25	1	agar dilution
ERR854994	ERP008891	2	0.25	16	agar dilution
ERR854995	ERP008891	2	<=0.03	2	agar dilution
ERR854996	ERP008891	2	0.06	2	agar dilution
ERR854997	ERP008891	2	<=0.03	0.015	agar dilution
ERR854998	ERP008891	2	0.06	2	agar dilution
ERR855000	ERP008891	2	0.125	2	agar dilution
ERR855001	ERP008891	2	0.25	4	agar dilution
ERR855002	ERP008891	2	0.25	0.015	agar dilution
ERR855003	ERP008891	2	0.5	16	agar dilution
ERR855004	ERP008891	2	0.125	8	agar dilution
ERR855005	ERP008891	2	0.125	8	agar dilution
ERR855006	ERP008891	2	0.5	4	agar dilution
ERR855007	ERP008891	2	0.25	0.015	agar dilution
ERR855008	ERP008891	2	0.06	2	agar dilution
ERR855009	ERP008891	2	0.125	8	agar dilution
ERR855010	ERP008891	2	0.25	0.015	agar dilution
ERR855011	ERP008891	2	0.5	16	agar dilution
ERR855012	ERP008891	2	0.5	16	agar dilution
ERR855013	ERP008891	2	0.5	0.015	agar dilution
ERR855014	ERP008891	2	0.5	4	agar dilution
ERR855015	ERP008891	2	1	16	agar dilution
ERR855016	ERP008891	2	0.06	4	agar dilution
ERR855017	ERP008891	2	0.25	0.015	agar dilution
ERR855018	ERP008891	2	0.25	16	agar dilution
ERR855019	ERP008891	2	0.125	4	agar dilution
ERR855020	ERP008891	2	0.25	1	agar dilution
ERR855021	ERP008891	2	0.25	8	agar dilution
ERR855022	ERP008891	2	0.125	0.015	agar dilution
ERR855023	ERP008891	2	0.5	16	agar dilution
ERR855024	ERP008891	2	0.25	4	agar dilution
ERR855025	ERP008891	2	0.25	4	agar dilution
ERR855026	ERP008891	2	0.125	0.015	agar dilution
ERR855027	ERP008891	2	0.125	8	agar dilution
ERR855028	ERP008891	2	0.06	0.015	agar dilution
ERR855029	ERP008891	2	0.25	4	agar dilution
ERR855030	ERP008891	2	0.5	4	agar dilution
ERR855031	ERP008891	2	0.25	4	agar dilution
ERR855032	ERP008891	2	0.25	16	agar dilution
ERR855033	ERP008891	2	0.06	4	agar dilution
ERR855034	ERP008891	2	1	0.015	agar dilution
ERR855035	ERP008891	2	0.125	4	agar dilution
ERR855036	ERP008891	2	0.5	16	agar dilution
ERR855037	ERP008891	2	0.25	8	agar dilution
ERR855038	ERP008891	2	0.5	16	agar dilution
ERR855039	ERP008891	2	0.5	16	agar dilution
ERR855040	ERP008891	2	2	0.015	agar dilution
ERR855041	ERP008891	2	0.06	0.015	agar dilution
ERR855042	ERP008891	2	0.5	0.5	agar dilution
ERR855043	ERP008891	2	0.25	0.015	agar dilution
ERR855044	ERP008891	2	0.25	0.015	agar dilution
ERR855045	ERP008891	2	0.06	0.03	agar dilution
ERR855046	ERP008891	2	0.25	0.015	agar dilution
ERR855047	ERP008891	2	0.125	0.015	agar dilution
ERR855048	ERP008891	2	1	0.015	agar dilution
ERR855049	ERP008891	2	0.5	0.015	agar dilution
ERR855050	ERP008891	2	0.5	0.015	agar dilution
ERR855051	ERP008891	2	0.125	0.015	agar dilution
ERR855052	ERP008891	2	0.125	0.015	agar dilution
ERR855053	ERP008891	2	1	0.015	agar dilution
ERR855054	ERP008891	2	1	0.015	agar dilution
ERR855055	ERP008891	2	0.5	0.015	agar dilution
ERR855056	ERP008891	2	0.5	0.015	agar dilution
ERR855057	ERP008891	2	0.125	0.015	agar dilution
ERR855058	ERP008891	2	0.125	0.015	agar dilution
ERR855059	ERP008891	2	0.25	16	agar dilution
ERR855060	ERP008891	2	0.5	0.015	agar dilution
ERR855061	ERP008891	2	0.125	4	agar dilution
ERR855062	ERP008891	2	0.25	0.015	agar dilution
ERR855063	ERP008891	2	0.5	0.015	agar dilution
ERR855064	ERP008891	2	0.5	0.015	agar dilution
ERR855065	ERP008891	2	0.25	0.015	agar dilution
ERR855066	ERP008891	2	0.5	16	agar dilution
ERR855067	ERP008891	2	4	<=0.008	agar dilution
ERR855068	ERP008891	2	4	<=0.008	agar dilution
ERR855069	ERP008891	2	2	<=0.008	agar dilution
ERR855071	ERP008891	2	4	<=0.008	agar dilution
ERR855072	ERP008891	2	2	16	agar dilution
ERR855073	ERP008891	2	2	<=0.008	agar dilution
ERR855074	ERP008891	2	8	<=0.008	agar dilution
ERR855075	ERP008891	2	2	<=0.008	agar dilution
ERR855076	ERP008891	2	16	<=0.008	agar dilution
ERR855077	ERP008891	2	16	<=0.008	agar dilution
ERR855079	ERP008891	2	8	<=0.008	agar dilution
ERR855080	ERP008891	2	8	<=0.008	agar dilution
ERR855081	ERP008891	2	8	<=0.008	agar dilution
ERR855082	ERP008891	2	8	<=0.008	agar dilution
ERR855083	ERP008891	2	4	4	agar dilution
ERR855084	ERP008891	2	2	<=0.008	agar dilution
ERR855085	ERP008891	2	2	<=0.008	agar dilution
ERR855086	ERP008891	2	2	<=0.008	agar dilution
ERR855087	ERP008891	2	4	<=0.008	agar dilution
ERR855088	ERP008891	2	4	<=0.008	agar dilution
ERR855089	ERP008891	2	4	<=0.008	agar dilution
ERR855090	ERP008891	2	16	0.015	agar dilution
ERR855091	ERP008891	2	2	>=32	agar dilution
ERR855092	ERP008891	2	8	0.125	agar dilution
ERR855093	ERP008891	2	0.5	>=32	agar dilution
ERR855094	ERP008891	2	2	<=0.008	agar dilution
ERR855096	ERP008891	2	4	<=0.008	agar dilution
ERR855097	ERP008891	2	1	16	agar dilution
ERR855098	ERP008891	2	4	<=0.008	agar dilution
ERR855099	ERP008891	2	8	<=0.008	agar dilution
ERR855100	ERP008891	2	8	<=0.008	agar dilution
ERR855101	ERP008891	2	2	16	agar dilution
ERR855102	ERP008891	2	16	<=0.008	agar dilution
ERR855103	ERP008891	2	8	<=0.008	agar dilution
ERR855104	ERP008891	2	2	<=0.008	agar dilution
ERR855105	ERP008891	2	2	<=0.008	agar dilution
ERR855106	ERP008891	2	2	<=0.008	agar dilution
ERR855107	ERP008891	2	2	<=0.008	agar dilution
ERR855108	ERP008891	2	1	>=32	agar dilution
ERR855110	ERP008891	2	2	16	agar dilution
ERR855111	ERP008891	2	2	0.015	agar dilution
ERR855112	ERP008891	2	2	0.015	agar dilution
ERR855113	ERP008891	2	2	0.015	agar dilution
ERR855114	ERP008891	2	1	16	agar dilution
ERR855115	ERP008891	2	2	16	agar dilution
ERR855116	ERP008891	2	2	16	agar dilution
ERR855117	ERP008891	2	2	16	agar dilution
ERR855118	ERP008891	2	2	16	agar dilution
ERR855119	ERP008891	2	2	0.015	agar dilution
ERR855120	ERP008891	2	2	16	agar dilution
ERR855121	ERP008891	2	1	16	agar dilution
ERR855122	ERP008891	2	16	<=0.008	agar dilution
ERR855123	ERP008891	2	16	<=0.008	agar dilution
ERR855124	ERP008891	2	2	4	agar dilution
ERR855125	ERP008891	2	4	0.015	agar dilution
ERR855126	ERP008891	2	2	16	agar dilution
ERR855127	ERP008891	2	8	<=0.008	agar dilution
ERR855128	ERP008891	2	2	16	agar dilution
ERR855129	ERP008891	2	4	16	agar dilution
ERR855130	ERP008891	2	4	0.015	agar dilution
ERR855131	ERP008891	2	2	16	agar dilution
ERR855132	ERP008891	2	2	0.015	agar dilution
ERR855133	ERP008891	2	2	0.015	agar dilution
ERR855135	ERP008891	2	2	>=32	agar dilution
ERR855136	ERP008891	2	8	0.015	agar dilution
ERR855137	ERP008891	2	4	0.015	agar dilution
ERR855138	ERP008891	2	2	0.015	agar dilution
ERR855139	ERP008891	2	2	16	agar dilution
ERR855140	ERP008891	2	16	0.015	agar dilution
ERR855141	ERP008891	2	2	16	agar dilution
ERR855142	ERP008891	2	2	0.015	agar dilution
ERR855143	ERP008891	2	4	0.015	agar dilution
ERR855144	ERP008891	2	8	0.015	agar dilution
ERR855145	ERP008891	2	8	8	agar dilution
ERR855146	ERP008891	2	8	0.015	agar dilution
ERR855147	ERP008891	2	2	0.015	agar dilution
ERR855148	ERP008891	2	2	0.015	agar dilution
ERR855149	ERP008891	2	8	16	agar dilution
ERR855150	ERP008891	2	4	0.015	agar dilution
ERR855151	ERP008891	2	0.5	<=0.008	agar dilution
ERR855152	ERP008891	2	0.5	<=0.008	agar dilution
ERR855153	ERP008891	2	0.5	<=0.008	agar dilution
ERR855154	ERP008891	2	0.5	<=0.008	agar dilution
ERR855155	ERP008891	2	1	<=0.008	agar dilution
ERR855156	ERP008891	2	1	16	agar dilution
ERR855157	ERP008891	2	0.5	16	agar dilution
ERR855158	ERP008891	2	1	<=0.008	agar dilution
ERR855159	ERP008891	2	0.5	16	agar dilution
ERR855160	ERP008891	2	0.5	16	agar dilution
ERR855161	ERP008891	2	1	<=0.008	agar dilution
ERR855162	ERP008891	2	0.5	8	agar dilution
ERR855163	ERP008891	2	0.5	<=0.008	agar dilution
ERR855164	ERP008891	2	0.5	16	agar dilution
ERR855165	ERP008891	2	1	<=0.008	agar dilution
ERR855166	ERP008891	2	1	16	agar dilution
ERR855167	ERP008891	2	0.5	4	agar dilution
ERR855168	ERP008891	2	0.5	2	agar dilution
ERR855169	ERP008891	2	0.5	16	agar dilution
ERR855170	ERP008891	2	0.5	4	agar dilution
ERR855171	ERP008891	2	1	0.015	agar dilution
ERR855172	ERP008891	2	1	<=0.008	agar dilution
ERR855173	ERP008891	2	0.5	4	agar dilution
ERR855174	ERP008891	2	0.5	8	agar dilution
ERR855175	ERP008891	2	0.5	16	agar dilution
ERR855176	ERP008891	2	0.5	8	agar dilution
ERR855177	ERP008891	2	0.5	8	agar dilution
ERR855178	ERP008891	2	0.5	8	agar dilution
ERR855179	ERP008891	2	0.5	8	agar dilution
ERR855180	ERP008891	2	0.5	8	agar dilution
ERR855181	ERP008891	2	0.5	16	agar dilution
ERR855182	ERP008891	2	0.5	8	agar dilution
ERR855183	ERP008891	2	0.5	8	agar dilution
ERR855184	ERP008891	2	0.5	4	agar dilution
ERR855185	ERP008891	2	1	<=0.008	agar dilution
ERR855186	ERP008891	2	0.5	<=0.008	agar dilution
ERR855187	ERP008891	2	0.5	16	agar dilution
ERR855188	ERP008891	2	0.5	16	agar dilution
ERR855189	ERP008891	2	1	4	agar dilution
ERR855190	ERP008891	2	0.5	8	agar dilution
ERR855191	ERP008891	2	0.5	>=32	agar dilution
ERR855193	ERP008891	2	0.5	8	agar dilution
ERR855194	ERP008891	2	0.5	16	agar dilution
ERR855195	ERP008891	2	0.5	16	agar dilution
ERR855196	ERP008891	2	0.5	16	agar dilution
ERR855197	ERP008891	2	0.5	8	agar dilution
ERR855198	ERP008891	2	0.5	<=0.008	agar dilution
ERR855199	ERP008891	2	0.5	8	agar dilution
ERR855200	ERP008891	2	0.5	16	agar dilution
ERR855202	ERP008891	2	0.5	0.015	agar dilution
ERR855203	ERP008891	2	1	16	agar dilution
ERR855204	ERP008891	2	0.5	<=0.008	agar dilution
ERR855205	ERP008891	2	0.5	16	agar dilution
ERR855206	ERP008891	2	1	4	agar dilution
ERR855207	ERP008891	2	0.5	4	agar dilution
ERR855208	ERP008891	2	0.5	16	agar dilution
ERR855209	ERP008891	2	0.5	16	agar dilution
ERR855210	ERP008891	2	0.5	8	agar dilution
ERR855211	ERP008891	2	1	16	agar dilution
ERR855212	ERP008891	2	0.5	16	agar dilution
ERR855213	ERP008891	2	0.5	<=0.008	agar dilution
ERR855214	ERP008891	2	1	>=32	agar dilution
ERR855215	ERP008891	2	0.5	4	agar dilution
ERR855216	ERP008891	2	1	8	agar dilution
ERR855217	ERP008891	2	1	4	agar dilution
ERR855218	ERP008891	2	1	4	agar dilution
ERR855219	ERP008891	2	1	16	agar dilution
ERR855220	ERP008891	2	0.5	16	agar dilution
ERR855221	ERP008891	2	0.5	16	agar dilution
ERR855222	ERP008891	2	1	8	agar dilution
ERR855223	ERP008891	2	1	16	agar dilution
ERR855224	ERP008891	2	1	8	agar dilution
ERR855225	ERP008891	2	0.5	16	agar dilution
ERR855226	ERP008891	2	0.5	>=32	agar dilution
ERR855227	ERP008891	2	0.5	16	agar dilution
ERR855228	ERP008891	2	0.5	0.015	agar dilution
ERR855229	ERP008891	2	0.5	16	agar dilution
ERR855230	ERP008891	2	0.5	4	agar dilution
ERR855231	ERP008891	2	0.5	16	agar dilution
ERR855232	ERP008891	2	0.5	8	agar dilution
ERR855233	ERP008891	2	0.5	8	agar dilution
ERR855234	ERP008891	2	0.5	>=32	agar dilution
ERR855235	ERP008891	2	0.5	4	agar dilution
ERR855236	ERP008891	2	0.5	4	agar dilution
ERR855237	ERP008891	2	0.5	0.015	agar dilution
ERR855238	ERP008891	2	1	16	agar dilution
ERR855239	ERP008891	2	1	16	agar dilution
ERR855240	ERP008891	2	0.5	8	agar dilution
ERR855241	ERP008891	2	1	0.015	agar dilution
ERR855242	ERP008891	2	0.5	0.015	agar dilution
ERR855243	ERP008891	2	0.5	0.015	agar dilution
ERR855244	ERP008891	2	0.5	0.015	agar dilution
ERR855245	ERP008891	2	0.5	>=32	agar dilution
ERR855246	ERP008891	2	1	16	agar dilution
ERR855247	ERP008891	2	1	16	agar dilution
ERR855248	ERP008891	2	0.25	8	agar dilution
ERR855249	ERP008891	2	0.25	8	agar dilution
ERR855250	ERP008891	2	0.06	8	agar dilution
ERR855251	ERP008891	2	0.125	8	agar dilution
ERR855252	ERP008891	2	0.06	4	agar dilution
ERR855253	ERP008891	2	0.25	16	agar dilution
ERR855254	ERP008891	2	<=0.03	2	agar dilution
ERR855255	ERP008891	2	0.25	8	agar dilution
ERR855257	ERP008891	2	0.25	16	agar dilution
ERR855258	ERP008891	2	0.125	4	agar dilution
ERR855259	ERP008891	2	0.25	2	agar dilution
ERR855260	ERP008891	2	0.5	8	agar dilution
ERR855261	ERP008891	2	0.125	4	agar dilution
ERR855262	ERP008891	2	0.125	8	agar dilution
ERR855263	ERP008891	2	0.25	8	agar dilution
ERR855264	ERP008891	2	0.25	4	agar dilution
ERR855265	ERP008891	2	<=0.03	8	agar dilution
ERR855266	ERP008891	2	0.5	16	agar dilution
ERR855267	ERP008891	2	0.25	0.015	agar dilution
ERR855268	ERP008891	2	0.25	0.015	agar dilution
ERR855269	ERP008891	2	0.5	>=32	agar dilution
ERR855270	ERP008891	2	1	16	agar dilution
ERR855271	ERP008891	2	0.5	16	agar dilution
ERR855272	ERP008891	2	0.25	16	agar dilution
ERR855273	ERP008891	2	0.25	>=32	agar dilution
ERR855274	ERP008891	2	0.25	16	agar dilution
ERR855275	ERP008891	2	0.25	16	agar dilution
ERR855276	ERP008891	2	0.25	16	agar dilution
ERR855277	ERP008891	2	0.5	16	agar dilution
ERR855278	ERP008891	2	1	16	agar dilution
ERR855279	ERP008891	2	1	16	agar dilution
ERR855280	ERP008891	2	0.25	16	agar dilution
ERR855281	ERP008891	2	1	16	agar dilution
ERR855282	ERP008891	2	0.5	16	agar dilution
ERR855283	ERP008891	2	1	16	agar dilution
ERR855284	ERP008891	2	0.5	8	agar dilution
ERR855285	ERP008891	2	1	16	agar dilution
ERR855286	ERP008891	2	0.5	16	agar dilution
ERR855287	ERP008891	2	0.125	16	agar dilution
ERR855288	ERP008891	2	2	16	agar dilution
ERR855289	ERP008891	2	1	16	agar dilution
ERR855290	ERP008891	2	0.5	>=32	agar dilution
ERR855291	ERP008891	2	0.5	8	agar dilution
ERR855292	ERP008891	2	0.5	8	agar dilution
ERR855293	ERP008891	2	0.5	0.015	agar dilution
ERR855294	ERP008891	2	0.5	16	agar dilution
ERR855295	ERP008891	2	0.5	16	agar dilution
ERR855296	ERP008891	2	1	16	agar dilution
ERR855297	ERP008891	2	0.5	16	agar dilution
ERR855298	ERP008891	2	0.5	0.015	agar dilution
ERR855299	ERP008891	2	0.5	>=32	agar dilution
ERR855300	ERP008891	2	0.5	16	agar dilution
ERR855301	ERP008891	2	0.5	8	agar dilution
ERR855302	ERP008891	2	0.5	16	agar dilution
ERR855303	ERP008891	2	0.5	16	agar dilution
ERR855304	ERP008891	2	0.5	16	agar dilution
ERR855305	ERP008891	2	0.5	0.015	agar dilution
ERR855306	ERP008891	2	0.5	16	agar dilution
ERR855307	ERP008891	2	0.5	16	agar dilution
ERR855308	ERP008891	2	0.5	>=32	agar dilution
ERR855309	ERP008891	2	0.5	0.015	agar dilution
ERR855310	ERP008891	2	0.5	0.015	agar dilution
ERR855311	ERP008891	2	0.5	4	agar dilution
ERR855312	ERP008891	2	0.5	4	agar dilution
ERR855313	ERP008891	2	0.5	8	agar dilution
ERR855314	ERP008891	2	0.5	0.015	agar dilution
ERR855315	ERP008891	2	0.5	16	agar dilution
ERR855316	ERP008891	2	0.5	0.015	agar dilution
ERR855317	ERP008891	2	1	0.015	agar dilution
ERR855318	ERP008891	2	0.5	0.015	agar dilution
ERR855319	ERP008891	2	0.5	8	agar dilution
ERR855320	ERP008891	2	1	16	agar dilution
ERR855321	ERP008891	2	0.5	0.015	agar dilution
ERR855322	ERP008891	2	0.5	8	agar dilution
ERR855323	ERP008891	2	0.5	0.015	agar dilution
ERR855326	ERP008891	2	1	0.015	agar dilution
ERR855327	ERP008891	2	0.5	0.015	agar dilution
ERR855328	ERP008891	2	0.5	0.015	agar dilution
ERR855329	ERP008891	2	0.5	16	agar dilution
ERR855330	ERP008891	2	0.5	16	agar dilution
ERR855331	ERP008891	2	1	0.015	agar dilution
ERR855332	ERP008891	2	1	16	agar dilution
ERR855333	ERP008891	2	0.5	16	agar dilution
ERR855334	ERP008891	2	0.5	8	agar dilution
ERR855335	ERP008891	2	1	0.015	agar dilution
ERR855336	ERP008891	2	0.5	0.015	agar dilution
ERR855337	ERP008891	2	0.5	0.015	agar dilution
ERR855338	ERP008891	2	0.5	0.015	agar dilution
ERR855339	ERP008891	2	0.5	0.015	agar dilution
ERR855340	ERP008891	2	0.5	0.015	agar dilution
ERR855341	ERP008891	2	0.5	16	agar dilution
ERR855342	ERP008891	2	0.5	1	agar dilution
ERR855343	ERP008891	2	0.25	8	agar dilution
ERR855344	ERP008891	2	1	0.015	agar dilution
ERR855346	ERP008891	2	0.5	0.015	agar dilution
ERR855347	ERP008891	2	0.5	0.015	agar dilution
ERR855348	ERP008891	2	2	0.015	agar dilution
ERR855349	ERP008891	2	8	0.015	agar dilution
ERR855350	ERP008891	2	4	0.015	agar dilution
ERR855351	ERP008891	2	2	0.015	agar dilution
ERR855352	ERP008891	2	8	0.015	agar dilution
ERR855353	ERP008891	2	4	16	agar dilution
ERR855354	ERP008891	2	2	0.015	agar dilution
ERR855355	ERP008891	2	2	0.03	agar dilution
ERR855356	ERP008891	2	8	0.015	agar dilution
ERR855357	ERP008891	2	>=32	0.015	agar dilution
ERR855358	ERP008891	2	2	0.015	agar dilution
ERR855359	ERP008891	2	16	0.015	agar dilution
ERR855360	ERP008891	2	2	4	agar dilution
ERR855362	ERP008891	2	16	0.015	agar dilution
ERR855363	ERP008891	2	2	0.015	agar dilution
ERR855364	ERP008891	2	2	0.015	agar dilution
ERR855365	ERP008891	2	16	0.015	agar dilution
ERR855366	ERP008891	2	4	0.015	agar dilution
ERR855367	ERP008891	2	2	<=0.008	agar dilution
ERR855368	ERP008891	2	2	0.015	agar dilution
ERR855369	ERP008891	2	2	0.015	agar dilution
ERR855370	ERP008891	2	2	<=0.008	agar dilution
ERR855371	ERP008891	2	2	16	agar dilution
ERR855372	ERP008891	2	8	0.015	agar dilution
ERR855373	ERP008891	2	8	0.015	agar dilution
ERR855374	ERP008891	2	2	0.015	agar dilution
ERR855375	ERP008891	2	2	16	agar dilution
ERR855376	ERP008891	2	2	0.015	agar dilution
ERR855377	ERP008891	2	2	<=0.008	agar dilution
ERR855378	ERP008891	2	2	0.015	agar dilution
ERR855379	ERP008891	2	2	0.015	agar dilution
ERR855380	ERP008891	2	2	0.03	agar dilution
ERR855381	ERP008891	2	8	16	agar dilution
ERR855382	ERP008891	2	2	4	agar dilution
ERR855383	ERP008891	2	2	<=0.008	agar dilution
ERR855384	ERP008891	2	2	0.03	agar dilution
ERR855385	ERP008891	2	2	0.03	agar dilution
ERR855386	ERP008891	2	1	16	agar dilution
ERR855387	ERP008891	2	16	16	agar dilution
ERR855388	ERP008891	2	2	0.03	agar dilution
ERR855389	ERP008891	2	2	0.015	agar dilution
ERR855390	ERP008891	2	8	0.015	agar dilution
ERR855391	ERP008891	2	8	16	agar dilution
ERR855392	ERP008891	2	2	<=0.008	agar dilution
ERR855393	ERP008891	2	2	<=0.008	agar dilution
ERR855394	ERP008891	2	16	0.015	agar dilution
ERR855395	ERP008891	2	2	16	agar dilution
ERR855396	ERP008891	2	8	0.015	agar dilution
ERR855397	ERP008891	2	2	0.015	agar dilution
ERR855398	ERP008891	2	16	0.015	agar dilution
ERR855399	ERP008891	2	0.5	16	agar dilution
ERR855400	ERP008891	2	1	16	agar dilution
ERR855401	ERP008891	2	0.5	16	agar dilution
ERR855402	ERP008891	2	0.25	16	agar dilution
ERR855403	ERP008891	2	0.5	8	agar dilution
ERR855404	ERP008891	2	0.5	16	agar dilution
ERR855405	ERP008891	2	0.5	16	agar dilution
ERR855406	ERP008891	2	0.5	16	agar dilution
ERR855407	ERP008891	2	0.5	8	agar dilution
ERR855408	ERP008891	2	0.25	16	agar dilution
ERR855409	ERP008891	2	0.25	16	agar dilution
ERR855410	ERP008891	2	0.25	16	agar dilution
ERR855411	ERP008891	2	0.5	0.015	agar dilution
ERR855412	ERP008891	2	0.25	0.015	agar dilution
ERR855413	ERP008891	2	0.25	16	agar dilution
ERR855414	ERP008891	2	0.25	16	agar dilution
ERR855415	ERP008891	2	1	>=32	agar dilution
ERR855416	ERP008891	2	0.5	16	agar dilution
ERR855417	ERP008891	2	0.5	4	agar dilution
ERR855418	ERP008891	2	0.5	>=32	agar dilution
ERR855419	ERP008891	2	0.25	16	agar dilution
ERR855420	ERP008891	2	1	16	agar dilution
ERR855421	ERP008891	2	0.5	16	agar dilution
ERR855422	ERP008891	2	0.5	16	agar dilution
ERR855423	ERP008891	2	0.25	16	agar dilution
ERR855424	ERP008891	2	0.25	16	agar dilution
ERR855425	ERP008891	2	0.25	16	agar dilution
ERR855426	ERP008891	2	0.25	16	agar dilution
ERR855427	ERP008891	2	0.5	0.015	agar dilution
ERR855428	ERP008891	2	0.5	16	agar dilution
ERR855429	ERP008891	2	1	>=32	agar dilution
ERR855430	ERP008891	2	0.5	16	agar dilution
ERR855431	ERP008891	2	1	16	agar dilution
ERR855432	ERP008891	2	0.5	16	agar dilution
ERR855433	ERP008891	2	0.5	16	agar dilution
ERR855434	ERP008891	2	0.25	8	agar dilution
ERR855435	ERP008891	2	0.25	16	agar dilution
ERR910008	ERP008891	2	8	<=0.008	agar dilution
ERR956668	ERP008891	2	0.25	16	agar dilution
ERR956669	ERP008891	2	0.25	8	agar dilution
ERR956670	ERP008891	2	0.25	16	agar dilution
ERR956671	ERP008891	2	0.5	>=32	agar dilution
ERR956672	ERP008891	2	0.5	16	agar dilution
ERR956673	ERP008891	2	0.25	16	agar dilution
ERR956674	ERP008891	2	0.25	16	agar dilution
ERR956675	ERP008891	2	0.25	8	agar dilution
ERR956676	ERP008891	2	0.25	16	agar dilution
ERR956677	ERP008891	2	0.5	16	agar dilution
ERR956678	ERP008891	2	0.25	16	agar dilution
ERR956679	ERP008891	2	1	16	agar dilution
ERR956680	ERP008891	2	0.5	16	agar dilution
ERR956681	ERP008891	2	0.25	16	agar dilution
ERR956682	ERP008891	2	1	16	agar dilution
ERR956683	ERP008891	2	1	16	agar dilution
ERR956684	ERP008891	2	8	>=32	agar dilution
ERR956685	ERP008891	2	0.5	16	agar dilution
ERR956687	ERP008891	2	1	16	agar dilution
ERR956688	ERP008891	2	0.25	0.015	agar dilution
ERR956689	ERP008891	2	0.5	16	agar dilution
ERR956690	ERP008891	2	0.5	16	agar dilution
ERR956691	ERP008891	2	8	<=0.008	agar dilution
ERR956692	ERP008891	2	16	<=0.008	agar dilution
ERR956693	ERP008891	2	8	<=0.008	agar dilution
ERR956694	ERP008891	2	2	0.015	agar dilution
ERR956696	ERP008891	2	0.5	4	agar dilution
ERR971374	ERP008891	2	0.25	8	agar dilution
ERR971375	ERP008891	2	0.25	16	agar dilution
ERR971376	ERP008891	2	0.5	16	agar dilution
ERR971377	ERP008891	2	0.5	16	agar dilution
ERR971378	ERP008891	2	0.25	16	agar dilution
ERR971379	ERP008891	2	1	16	agar dilution
ERR971380	ERP008891	2	0.5	0.015	agar dilution
ERR971381	ERP008891	2	1	16	agar dilution
ERR971382	ERP008891	2	0.25	16	agar dilution
SRR1661329	SRP050190	3	0.125	4	agar dilution
SRR2736176	SRP065041	3	2	0.015	agar dilution
SRR2736178	SRP065041	3	2	16	agar dilution
SRR3349516	SRP072971	3	0.5	>=32	agar dilution
SRR3349518	SRP072971	3	0.25	8	agar dilution
SRR3349526	SRP072971	3	0.25	0.015	agar dilution
SRR3349538	SRP072971	3	0.5	>=32	agar dilution
SRR3349544	SRP072971	3	0.06	0.015	agar dilution
SRR3349546	SRP072971	3	0.06	8	agar dilution
SRR3349554	SRP072971	3	0.125	0.015	agar dilution
SRR3349557	SRP072971	3	1	0.015	agar dilution
SRR3349563	SRP072971	3	0.125	0.015	agar dilution
SRR3349568	SRP072971	3	0.06	8	agar dilution
SRR3349573	SRP072971	3	0.25	16	agar dilution
SRR3349577	SRP072971	3	0.125	0.015	agar dilution
SRR3349601	SRP072971	3	0.125	16	agar dilution
SRR3349615	SRP072971	3	0.125	16	agar dilution
SRR3349658	SRP072971	3	0.25	0.015	agar dilution
SRR3349673	SRP072971	3	0.125	16	agar dilution
SRR3349688	SRP072971	3	0.5	16	agar dilution
SRR3349726	SRP072971	3	0.125	0.015	agar dilution
SRR3357011	SRP072971	3	0.5	>=32	agar dilution
SRR3357028	SRP072971	3	0.25	>=32	agar dilution
SRR3357077	SRP072971	3	0.125	0.015	agar dilution
SRR3357157	SRP072971	3	0.25	>=32	agar dilution
SRR3357160	SRP072971	3	0.125	0.015	agar dilution
SRR3357181	SRP072971	3	0.5	>=32	agar dilution
SRR3357186	SRP072971	3	<=0.03	8	agar dilution
SRR3357191	SRP072971	3	0.5	>=32	agar dilution
SRR3357192	SRP072971	3	0.5	>=32	agar dilution
SRR3357194	SRP072971	3	0.06	8	agar dilution
SRR3357229	SRP072971	3	0.125	0.015	agar dilution
SRR3357246	SRP072971	3	0.125	0.015	agar dilution
SRR3357252	SRP072971	3	0.5	>=32	agar dilution
SRR3357260	SRP072971	3	0.125	0.015	agar dilution
SRR3357263	SRP072971	3	0.5	>=32	agar dilution
SRR3357264	SRP072971	3	0.125	0.015	agar dilution
SRR3357288	SRP072971	3	0.5	16	agar dilution
SRR3357289	SRP072971	3	0.125	2	agar dilution
SRR3357305	SRP072971	3	0.25	0.015	agar dilution
SRR3357314	SRP072971	3	0.25	>=32	agar dilution
SRR3360605	SRP072971	3	0.5	>=32	agar dilution
SRR3360606	SRP072971	3	0.125	2	agar dilution
SRR3360607	SRP072971	3	0.25	1	agar dilution
SRR3360608	SRP072971	3	0.125	0.015	agar dilution
SRR3360609	SRP072971	3	0.125	0.015	agar dilution
SRR3360610	SRP072971	3	0.125	>=32	agar dilution
SRR3360612	SRP072971	3	0.25	16	agar dilution
SRR3360613	SRP072971	3	0.25	0.015	agar dilution
SRR3360614	SRP072971	3	0.25	16	agar dilution
SRR3360615	SRP072971	3	0.125	4	agar dilution
SRR3360616	SRP072971	3	0.5	>=32	agar dilution
SRR3360617	SRP072971	3	0.5	>=32	agar dilution
SRR3360618	SRP072971	3	0.5	8	agar dilution
SRR3360619	SRP072971	3	0.5	>=32	agar dilution
SRR3360622	SRP072971	3	0.5	8	agar dilution
SRR3360624	SRP072971	3	0.125	2	agar dilution
SRR3360625	SRP072971	3	0.125	2	agar dilution
SRR3360627	SRP072971	3	0.5	8	agar dilution
SRR3360628	SRP072971	3	0.25	16	agar dilution
SRR3360629	SRP072971	3	0.125	8	agar dilution
SRR3360630	SRP072971	3	<=0.03	0.015	agar dilution
SRR3360632	SRP072971	3	0.5	8	agar dilution
SRR3360633	SRP072971	3	0.5	>=32	agar dilution
SRR3360634	SRP072971	3	0.125	8	agar dilution
SRR3360635	SRP072971	3	0.125	0.015	agar dilution
SRR3360636	SRP072971	3	<=0.03	0.015	agar dilution
SRR3360637	SRP072971	3	0.25	16	agar dilution
SRR3360638	SRP072971	3	0.125	0.015	agar dilution
SRR3360639	SRP072971	3	0.25	16	agar dilution
SRR3360640	SRP072971	3	1	0.03	agar dilution
SRR3360641	SRP072971	3	0.25	16	agar dilution
SRR3360642	SRP072971	3	0.25	0.03	agar dilution
SRR3360644	SRP072971	3	0.125	8	agar dilution
SRR3360645	SRP072971	3	0.5	>=32	agar dilution
SRR3360646	SRP072971	3	0.125	0.015	agar dilution
SRR3360647	SRP072971	3	0.06	0.03	agar dilution
SRR3360648	SRP072971	3	0.5	>=32	agar dilution
SRR3360649	SRP072971	3	0.25	16	agar dilution
SRR3360650	SRP072971	3	0.25	0.03	agar dilution
SRR3360651	SRP072971	3	<=0.03	4	agar dilution
SRR3360652	SRP072971	3	0.06	4	agar dilution
SRR3360653	SRP072971	3	0.25	0.015	agar dilution
SRR3360654	SRP072971	3	0.06	0.015	agar dilution
SRR3360658	SRP072971	3	0.25	16	agar dilution
SRR3360659	SRP072971	3	0.25	>=32	agar dilution
SRR3360661	SRP072971	3	0.125	0.015	agar dilution
SRR3360662	SRP072971	3	<=0.03	0.015	agar dilution
SRR3360663	SRP072971	3	0.25	0.015	agar dilution
SRR3360664	SRP072971	3	0.25	>=32	agar dilution
SRR3360665	SRP072971	3	<=0.03	0.015	agar dilution
SRR3360667	SRP072971	3	0.25	>=32	agar dilution
SRR3360669	SRP072971	3	0.06	0.015	agar dilution
SRR3360670	SRP072971	3	0.5	0.015	agar dilution
SRR3360671	SRP072971	3	0.5	>=32	agar dilution
SRR3360672	SRP072971	3	0.125	2	agar dilution
SRR3360674	SRP072971	3	<=0.03	8	agar dilution
SRR3360675	SRP072971	3	0.5	>=32	agar dilution
SRR3360677	SRP072971	3	0.125	0.015	agar dilution
SRR3360678	SRP072971	3	0.25	4	agar dilution
SRR3360679	SRP072971	3	0.125	0.03	agar dilution
SRR3360680	SRP072971	3	0.25	16	agar dilution
SRR3360681	SRP072971	3	0.5	8	agar dilution
SRR3360683	SRP072971	3	0.06	0.03	agar dilution
SRR3360684	SRP072971	3	0.25	8	agar dilution
SRR3360685	SRP072971	3	0.125	0.015	agar dilution
SRR3360686	SRP072971	3	0.5	>=32	agar dilution
SRR3360687	SRP072971	3	0.125	0.015	agar dilution
SRR3360688	SRP072971	3	8	0.015	agar dilution
SRR3360689	SRP072971	3	0.25	0.015	agar dilution
SRR3360690	SRP072971	3	0.125	0.015	agar dilution
SRR3360691	SRP072971	3	0.125	2	agar dilution
SRR3360692	SRP072971	3	0.125	0.015	agar dilution
SRR3360693	SRP072971	3	0.5	16	agar dilution
SRR3360694	SRP072971	3	0.25	16	agar dilution
SRR3360696	SRP072971	3	0.125	0.03	agar dilution
SRR3360697	SRP072971	3	0.125	2	agar dilution
SRR3360698	SRP072971	3	0.25	16	agar dilution
SRR3360700	SRP072971	3	0.25	1	agar dilution
SRR3360701	SRP072971	3	0.25	0.015	agar dilution
SRR3360702	SRP072971	3	0.25	>=32	agar dilution
SRR3360703	SRP072971	3	0.5	16	agar dilution
SRR3360704	SRP072971	3	0.25	16	agar dilution
SRR3360705	SRP072971	3	0.06	0.015	agar dilution
SRR3360706	SRP072971	3	0.125	0.03	agar dilution
SRR3360707	SRP072971	3	0.5	>=32	agar dilution
SRR3360708	SRP072971	3	8	0.03	agar dilution
SRR3360709	SRP072971	3	0.5	>=32	agar dilution
SRR3360710	SRP072971	3	0.25	0.03	agar dilution
SRR3360711	SRP072971	3	0.5	>=32	agar dilution
SRR3360712	SRP072971	3	0.25	16	agar dilution
SRR3360713	SRP072971	3	0.06	8	agar dilution
SRR3360714	SRP072971	3	0.5	16	agar dilution
SRR3360715	SRP072971	3	0.125	0.015	agar dilution
SRR3360716	SRP072971	3	0.125	16	agar dilution
SRR3360717	SRP072971	3	8	0.015	agar dilution
SRR3360718	SRP072971	3	0.5	>=32	agar dilution
SRR3360719	SRP072971	3	0.5	>=32	agar dilution
SRR3360720	SRP072971	3	0.5	>=32	agar dilution
SRR3360721	SRP072971	3	0.125	0.015	agar dilution
SRR3360722	SRP072971	3	0.125	0.015	agar dilution
SRR3360723	SRP072971	3	0.25	16	agar dilution
SRR3360725	SRP072971	3	0.125	0.03	agar dilution
SRR3360726	SRP072971	3	0.125	0.015	agar dilution
SRR3360727	SRP072971	3	0.25	0.03	agar dilution
SRR3360728	SRP072971	3	0.25	16	agar dilution
SRR3360729	SRP072971	3	0.06	0.015	agar dilution
SRR3360730	SRP072971	3	0.25	0.015	agar dilution
SRR3360731	SRP072971	3	0.25	16	agar dilution
SRR3360733	SRP072971	3	0.25	>=32	agar dilution
SRR3360734	SRP072971	3	0.125	0.03	agar dilution
SRR3360735	SRP072971	3	0.06	0.03	agar dilution
SRR3360736	SRP072971	3	0.125	8	agar dilution
SRR3360737	SRP072971	3	0.06	0.015	agar dilution
SRR3360738	SRP072971	3	0.125	>=32	agar dilution
SRR3360740	SRP072971	3	0.25	0.03	agar dilution
SRR3360743	SRP072971	3	0.25	>=32	agar dilution
SRR3360745	SRP072971	3	0.25	0.015	agar dilution
SRR3360746	SRP072971	3	0.25	0.03	agar dilution
SRR3360747	SRP072971	3	0.125	0.015	agar dilution
SRR3360748	SRP072971	3	0.5	>=32	agar dilution
SRR3360749	SRP072971	3	0.25	0.015	agar dilution
SRR3360750	SRP072971	3	0.125	4	agar dilution
SRR3360751	SRP072971	3	0.5	16	agar dilution
SRR3360752	SRP072971	3	0.5	>=32	agar dilution
SRR3360753	SRP072971	3	0.5	16	agar dilution
SRR3360754	SRP072971	3	0.25	0.015	agar dilution
SRR3360755	SRP072971	3	0.5	>=32	agar dilution
SRR3360766	SRP072971	3	0.5	0.015	agar dilution
SRR3360771	SRP072971	3	0.06	0.015	agar dilution
SRR3360772	SRP072971	3	0.125	8	agar dilution
SRR3360774	SRP072971	3	0.25	8	agar dilution
SRR3360810	SRP072971	3	0.125	0.015	agar dilution
SRR3360811	SRP072971	3	0.25	0.015	agar dilution
SRR3360813	SRP072971	3	0.125	>=32	agar dilution
SRR3360827	SRP072971	3	0.5	0.015	agar dilution
SRR3360829	SRP072971	3	0.125	0.015	agar dilution
SRR3360832	SRP072971	3	0.25	0.015	agar dilution
SRR3360836	SRP072971	3	0.125	0.015	agar dilution
SRR3360846	SRP072971	3	0.5	>=32	agar dilution
SRR3360851	SRP072971	3	0.125	8	agar dilution
SRR3360854	SRP072971	3	<=0.03	0.015	agar dilution
SRR3360867	SRP072971	3	0.06	8	agar dilution
SRR3360872	SRP072971	3	0.06	0.015	agar dilution
SRR3360876	SRP072971	3	0.125	0.015	agar dilution
SRR3360883	SRP072971	3	<=0.03	0.125	agar dilution
[truncated: 4,210 more rows]
